# Supplementary material for: The causal association between systemic inflammatory regulators and primary ovarian insufficiency: a bidirectional mendelian randomization study
Source: J Ovarian Res. 2023 Sep 14;16:191. doi: 10.1186/s13048-023-01272-5 (PMC10502980; doi:10.1186/s13048-023-01272-5)
Supplement: Supplementary file 1 — Additional file 1 [file 13048_2023_1272_MOESM1_ESM.xls]

## Sheet: sheet1
Table S1 Instrumental variables used in MR analysis (systemic inflammatory regulators on POI).
Systemic inflammatory regulators (exposure)	Abbreviation	SNP	Effect allele	Other allele	Exposure (systemic inflammatory regulators)			Outcome (POI)			F
					Beta	SE	P-value	Beta	SE	P-value
Cutaneous T-cell attracting (CCL27)	CTACK	rs116303454	A	G	0.383	0.082	3.27e-06	0.025	0.288	0.93	22.03
Cutaneous T-cell attracting (CCL27)	CTACK	rs145902143	G	A	0.284	0.058	1.03e-06	0.239	0.233	0.304	23.86
Cutaneous T-cell attracting (CCL27)	CTACK	rs2070074	G	A	-0.447	0.037	1.78e-32	-0.074	0.143	0.604	142.656
Cutaneous T-cell attracting (CCL27)	CTACK	rs2731674	G	T	0.133	0.027	5.63e-07	-0.146	0.101	0.149	24.925
Cutaneous T-cell attracting (CCL27)	CTACK	rs3766110	C	A	0.129	0.028	3.85e-06	-0.001	0.105	0.992	21.432
Cutaneous T-cell attracting (CCL27)	CTACK	rs55764737	C	T	-0.531	0.097	4.62e-08	0.728	0.35	0.038	29.878
Cutaneous T-cell attracting (CCL27)	CTACK	rs57338032	G	A	-0.158	0.032	6.23e-07	0.045	0.119	0.707	24.937
Cutaneous T-cell attracting (CCL27)	CTACK	rs7333764	T	C	0.277	0.059	2.85e-06	0.008	0.236	0.975	21.867
Cutaneous T-cell attracting (CCL27)	CTACK	rs76395525	A	G	0.528	0.108	9.55e-07	0.205	0.453	0.651	23.742
Beta nerve growth factor	bNGF	rs28637706	T	G	-0.159	0.026	1.42e-09	-0.064	0.097	0.511	36.504
Beta nerve growth factor	bNGF	rs67476890	T	C	0.177	0.038	3.13e-06	-0.046	0.142	0.745	21.786
Beta nerve growth factor	bNGF	rs71641308	T	C	0.204	0.043	2.3e-06	0.144	0.152	0.344	22.365
Beta nerve growth factor	bNGF	rs72780728	A	G	0.188	0.04	2.99e-06	0.261	0.154	0.09	21.832
Beta nerve growth factor	bNGF	rs73472576	C	T	0.118	0.025	2.69e-06	0.099	0.091	0.276	21.963
Beta nerve growth factor	bNGF	rs7970581	G	T	-0.138	0.028	9.27e-07	0.052	0.101	0.606	23.947
Beta nerve growth factor	bNGF	rs9436119	A	G	-0.112	0.025	3.91e-06	0.023	0.091	0.801	20.765
Vascular endothelial growth factor	VEGF	rs10153304	A	G	0.155	0.033	1.94e-06	-0.283	0.162	0.08	22.658
Vascular endothelial growth factor	VEGF	rs10934631	C	T	0.115	0.025	2.47e-06	-0.02	0.126	0.874	22.071
Vascular endothelial growth factor	VEGF	rs10967186	C	T	-0.09	0.017	1.23e-07	0.173	0.09	0.056	27.903
Vascular endothelial growth factor	VEGF	rs13209117	A	G	0.13	0.02	5.28e-11	-0.088	0.103	0.394	41.959
Vascular endothelial growth factor	VEGF	rs143479231	A	G	-0.26	0.049	1.9e-07	-0.019	0.225	0.933	27.997
Vascular endothelial growth factor	VEGF	rs4082730	A	G	0.252	0.053	2.64e-06	0.181	0.281	0.52	22.305
Vascular endothelial growth factor	VEGF	rs6921438	A	G	-0.49	0.018	2.09e-171	0.164	0.09	0.068	784
Vascular endothelial growth factor	VEGF	rs73418461	A	G	-0.249	0.052	1.67e-06	-0.056	0.266	0.833	22.878
Vascular endothelial growth factor	VEGF	rs8045833	A	G	0.108	0.021	2.83e-07	0.097	0.108	0.37	26.199
Vascular endothelial growth factor	VEGF	rs9472183	G	A	0.128	0.017	5.19e-14	0.023	0.09	0.796	56.869
Macrophage migration inhibitory factor (glycosylation-inhibiting factor)	MIF	rs113218956	A	G	-0.895	0.188	2.26e-06	0.501	0.713	0.482	22.678
Macrophage migration inhibitory factor (glycosylation-inhibiting factor)	MIF	rs118055855	C	T	-0.691	0.15	4.13e-06	-0.283	0.497	0.569	21.203
Macrophage migration inhibitory factor (glycosylation-inhibiting factor)	MIF	rs12594190	G	A	-0.136	0.027	3.7e-07	0.141	0.098	0.151	25.755
Macrophage migration inhibitory factor (glycosylation-inhibiting factor)	MIF	rs13142904	T	C	-0.223	0.043	2.56e-07	-0.191	0.159	0.231	27.532
Macrophage migration inhibitory factor (glycosylation-inhibiting factor)	MIF	rs141009259	C	T	0.618	0.132	2.47e-06	-0.013	0.422	0.975	21.839
Macrophage migration inhibitory factor (glycosylation-inhibiting factor)	MIF	rs78098071	C	T	0.487	0.092	1.78e-07	0.608	0.349	0.081	28.108
TNF-related apoptosis inducing ligand	TRAIL	rs11618126	G	A	-0.891	0.191	1.46e-06	-1.069	1.006	0.288	21.661
TNF-related apoptosis inducing ligand	TRAIL	rs11657269	G	A	-0.119	0.026	4.78e-06	0.012	0.146	0.937	20.878
TNF-related apoptosis inducing ligand	TRAIL	rs11699445	G	T	-0.075	0.016	3.27e-06	0.048	0.09	0.599	21.47
TNF-related apoptosis inducing ligand	TRAIL	rs13185784	A	G	0.085	0.018	3.9e-06	0.079	0.102	0.442	21.372
TNF-related apoptosis inducing ligand	TRAIL	rs13278062	T	G	0.08	0.016	3.57e-07	0.087	0.09	0.33	26.029
TNF-related apoptosis inducing ligand	TRAIL	rs138987090	G	A	0.75	0.075	4.5e-23	-0.738	0.387	0.057	99.389
TNF-related apoptosis inducing ligand	TRAIL	rs146783010	G	A	0.602	0.135	4.83e-06	0.47	0.636	0.46	19.859
TNF-related apoptosis inducing ligand	TRAIL	rs193112415	C	T	1.042	0.062	2.15e-62	0.011	0.324	0.972	279.797
TNF-related apoptosis inducing ligand	TRAIL	rs57396456	C	T	0.563	0.052	1.25e-27	-0.163	0.296	0.581	117.961
TNF-related apoptosis inducing ligand	TRAIL	rs62093514	T	C	1.062	0.055	6.86e-82	0.068	0.303	0.822	370.005
TNF-related apoptosis inducing ligand	TRAIL	rs73039026	C	A	0.3	0.064	2.02e-06	-0.126	0.321	0.694	22.305
TNF-related apoptosis inducing ligand	TRAIL	rs747324	C	T	0.086	0.018	1.61e-06	0.028	0.099	0.777	23.072
TNF-related apoptosis inducing ligand	TRAIL	rs74778900	T	C	0.591	0.053	2.59e-28	0.469	0.392	0.232	123.243
TNF-related apoptosis inducing ligand	TRAIL	rs75928541	A	G	0.275	0.059	4.24e-06	0.064	0.302	0.833	21.506
TNF-related apoptosis inducing ligand	TRAIL	rs79287178	A	G	-0.432	0.042	9.12e-25	-0.227	0.228	0.321	105.148
Tumor necrosis factor-beta	TNFb	rs10925040	T	C	0.176	0.037	2.67e-06	0.042	0.093	0.653	22.138
Tumor necrosis factor-beta	TNFb	rs753274	T	C	-0.174	0.037	2.77e-06	-0.265	0.092	0.004	21.895
Tumor necrosis factor-beta	TNFb	rs7629875	G	A	-0.377	0.077	1.37e-06	-0.095	0.187	0.614	23.674
Tumor necrosis factor-beta	TNFb	rs78296352	T	G	1.222	0.137	4.76e-21	-0.313	0.385	0.416	79.962
Tumor necrosis factor-alpha	TNFa	rs10834997	A	G	-0.125	0.026	1.33e-06	0.053	0.097	0.586	23.361
Tumor necrosis factor-alpha	TNFa	rs111332265	G	A	0.377	0.075	6.63e-07	0.169	0.241	0.482	24.947
Tumor necrosis factor-alpha	TNFa	rs115669577	A	G	0.989	0.2	8.28e-07	-0.031	0.696	0.964	24.571
Tumor necrosis factor-alpha	TNFa	rs79105320	A	G	0.561	0.118	3.59e-06	-0.173	0.417	0.678	22.601
Tumor necrosis factor-alpha	TNFa	rs8121916	A	C	0.131	0.028	2.72e-06	0.074	0.103	0.473	22.07
Stromal cell-derived factor-1 alpha (CXCL12)	SDF1a	rs10474392	G	A	-0.096	0.018	1.24e-06	-0.036	0.102	0.726	29.209
Stromal cell-derived factor-1 alpha (CXCL12)	SDF1a	rs12407262	A	G	0.118	0.027	3.99e-06	0.239	0.145	0.098	19.646
Stromal cell-derived factor-1 alpha (CXCL12)	SDF1a	rs13400104	G	A	0.065	0.019	4.53e-06	0.078	0.1	0.439	11.719
Stromal cell-derived factor-1 alpha (CXCL12)	SDF1a	rs139840550	A	G	0.183	0.055	3.79e-06	0.086	0.329	0.794	11.16
Stromal cell-derived factor-1 alpha (CXCL12)	SDF1a	rs149893336	G	A	0.503	0.108	4.52e-06	0.164	0.419	0.695	21.686
Stromal cell-derived factor-1 alpha (CXCL12)	SDF1a	rs4581824	G	T	0.07	0.017	3.05e-06	0.168	0.094	0.075	16.419
Stromal cell-derived factor-1 alpha (CXCL12)	SDF1a	rs482700	A	G	-0.089	0.02	1.57e-06	0.038	0.112	0.735	19.351
Stromal cell-derived factor-1 alpha (CXCL12)	SDF1a	rs67689854	A	C	-0.068	0.02	3.07e-06	-0.082	0.112	0.46	12.196
Stromal cell-derived factor-1 alpha (CXCL12)	SDF1a	rs9267091	A	G	0.078	0.02	3.63e-06	-0.043	0.113	0.706	14.802
Stem cell growth factor beta	SCGFb	rs112346514	T	C	-0.331	0.071	2.37e-06	-0.037	0.237	0.877	21.725
Stem cell growth factor beta	SCGFb	rs116924815	T	C	0.608	0.074	1.74e-16	0.154	0.274	0.575	67.85
Stem cell growth factor beta	SCGFb	rs117716477	A	C	0.838	0.084	1.34e-23	-0.305	0.353	0.387	99.383
Stem cell growth factor beta	SCGFb	rs12480722	C	T	-0.162	0.036	4.72e-06	-0.172	0.135	0.201	20.927
Stem cell growth factor beta	SCGFb	rs139413256	A	G	-0.538	0.108	7.04e-07	-0.105	0.34	0.757	24.605
Stem cell growth factor beta	SCGFb	rs143829871	C	T	0.19	0.04	1.9e-06	-0.092	0.154	0.55	22.61
Stem cell growth factor beta	SCGFb	rs151194174	A	G	0.464	0.094	1.13e-06	-0.285	0.236	0.228	24.21
Stem cell growth factor beta	SCGFb	rs17876031	G	A	0.151	0.026	2.25e-09	-0.114	0.096	0.233	35.251
Stem cell growth factor beta	SCGFb	rs264162	G	A	-0.11	0.023	2.68e-06	0.009	0.089	0.92	21.978
Stem cell growth factor beta	SCGFb	rs34911860	A	G	-0.368	0.079	3.24e-06	-0.068	0.348	0.844	21.695
Stem cell growth factor beta	SCGFb	rs4656185	A	G	0.205	0.026	1.16e-15	-0.027	0.097	0.785	64.125
Stem cell growth factor beta	SCGFb	rs4737732	G	A	0.115	0.025	4.68e-06	0.028	0.099	0.778	20.717
Stem cell growth factor beta	SCGFb	rs7762066	C	T	-0.139	0.03	3.5e-06	0.061	0.106	0.566	21.581
Stem cell growth factor beta	SCGFb	rs78217154	C	T	-0.4	0.086	3.77e-06	0.085	0.323	0.792	21.401
Stem cell factor	SCF	rs113127926	A	C	0.198	0.042	2.27e-06	-0.166	0.229	0.469	22.269
Stem cell factor	SCF	rs13412535	A	G	-0.107	0.021	6.04e-07	-0.135	0.112	0.228	25.094
Stem cell factor	SCF	rs1557570	T	G	0.119	0.017	2.74e-12	-0.021	0.097	0.826	48.671
Stem cell factor	SCF	rs1568119	T	C	-0.591	0.113	1.24e-07	2.081	0.668	0.002	27.365
Stem cell factor	SCF	rs1942355	T	C	-0.072	0.016	4.7e-06	-0.071	0.089	0.428	20.798
Stem cell factor	SCF	rs4841899	C	T	0.1	0.018	1.78e-08	0.013	0.102	0.898	31.815
Stem cell factor	SCF	rs635634	T	C	-0.103	0.019	6.74e-08	0.12	0.112	0.281	29.194
Stem cell factor	SCF	rs78666213	G	T	0.274	0.058	2.59e-06	-0.189	0.308	0.539	22.695
Stem cell factor	SCF	rs80271436	A	G	-0.237	0.049	9.95e-07	-0.405	0.271	0.135	23.879
Interleukin-16	IL-16	rs117217798	T	C	-0.204	0.044	4.15e-06	0.154	0.161	0.338	21.028
Interleukin-16	IL-16	rs117916513	A	G	-0.502	0.099	3.79e-07	0.162	0.345	0.639	25.921
Interleukin-16	IL-16	rs1255143	T	C	0.131	0.024	7.1e-08	-0.097	0.09	0.283	29.124
Interleukin-16	IL-16	rs12765671	A	G	-0.602	0.132	4.84e-06	0.348	0.483	0.471	20.883
Interleukin-16	IL-16	rs144691581	A	G	0.488	0.097	4.2e-07	-0.363	0.315	0.249	25.488
Interleukin-16	IL-16	rs1801020	G	A	-0.173	0.027	4.53e-10	-0.154	0.101	0.127	40.594
Interleukin-16	IL-16	rs4253283	C	T	-0.146	0.026	1.75e-08	0.027	0.097	0.783	31.053
Interleukin-16	IL-16	rs4513633	A	C	-0.224	0.045	7.44e-07	-0.104	0.166	0.531	24.429
Interleukin-16	IL-16	rs4778636	A	G	-0.727	0.063	1.11e-30	0.029	0.215	0.892	131.978
Interleukin-16	IL-16	rs9706053	T	C	0.458	0.093	7.01e-07	0.849	0.354	0.016	24.17
Regulated on Activation, Normal T Cell Expressed and Secreted (CCL5)	RANTES	rs112072646	A	G	0.429	0.086	6.48e-07	-0.352	0.331	0.287	24.722
Regulated on Activation, Normal T Cell Expressed and Secreted (CCL5)	RANTES	rs147509526	T	C	-0.358	0.072	6.93e-07	-0.34	0.26	0.191	24.93
Regulated on Activation, Normal T Cell Expressed and Secreted (CCL5)	RANTES	rs4940620	G	A	0.249	0.054	3.54e-06	0.586	0.203	0.004	21.331
Regulated on Activation, Normal T Cell Expressed and Secreted (CCL5)	RANTES	rs62438851	G	A	0.196	0.041	2.33e-06	0.07	0.148	0.638	22.345
Regulated on Activation, Normal T Cell Expressed and Secreted (CCL5)	RANTES	rs7000423	T	C	-0.132	0.025	1.82e-07	-0.203	0.093	0.029	27.139
Regulated on Activation, Normal T Cell Expressed and Secreted (CCL5)	RANTES	rs72793342	A	G	-0.149	0.031	1.48e-06	-0.035	0.11	0.75	23.309
Regulated on Activation, Normal T Cell Expressed and Secreted (CCL5)	RANTES	rs74472919	T	C	0.331	0.061	3.97e-08	-0.306	0.232	0.187	29.987
Regulated on Activation, Normal T Cell Expressed and Secreted (CCL5)	RANTES	rs75613039	T	C	0.37	0.081	4.81e-06	0.095	0.274	0.728	20.866
Regulated on Activation, Normal T Cell Expressed and Secreted (CCL5)	RANTES	rs818452	T	C	0.238	0.051	2.36e-06	0.126	0.184	0.494	22.23
Platelet derived growth factor BB	PDGFbb	rs116445074	T	G	0.293	0.059	3.11e-07	0.315	0.335	0.347	24.932
Platelet derived growth factor BB	PDGFbb	rs11766649	G	A	-0.091	0.02	3.53e-06	0.027	0.111	0.805	21.461
Platelet derived growth factor BB	PDGFbb	rs11916118	G	A	-0.089	0.019	4.93e-06	0.007	0.113	0.954	20.999
Platelet derived growth factor BB	PDGFbb	rs12289510	G	A	0.078	0.016	7.69e-07	0.175	0.09	0.05	24.371
Platelet derived growth factor BB	PDGFbb	rs13412535	A	G	0.335	0.021	2.46e-55	-0.135	0.112	0.228	245.347
Platelet derived growth factor BB	PDGFbb	rs2324229	C	T	-0.089	0.016	3.48e-08	0.08	0.093	0.385	30.834
Platelet derived growth factor BB	PDGFbb	rs35859699	A	G	-0.395	0.084	2.07e-06	0.429	0.408	0.293	22.03
Platelet derived growth factor BB	PDGFbb	rs4965869	T	C	0.184	0.018	5.66e-24	0.148	0.103	0.151	103.342
Platelet derived growth factor BB	PDGFbb	rs55680718	T	C	-0.138	0.025	1.86e-08	0.18	0.136	0.187	31.606
Platelet derived growth factor BB	PDGFbb	rs72777070	G	T	0.107	0.02	8.98e-08	-0.02	0.111	0.857	28.569
Platelet derived growth factor BB	PDGFbb	rs73162807	A	C	-0.239	0.05	1.74e-06	-0.082	0.289	0.776	22.959
Platelet derived growth factor BB	PDGFbb	rs9936075	G	A	0.078	0.016	1.76e-06	0.035	0.094	0.709	22.737
Platelet derived growth factor BB	PDGFbb	rs9941733	G	A	-0.116	0.023	3.31e-07	0.014	0.118	0.906	25.93
Macrophage inflammatory protein-1β (CCL4)	MIP1b	rs11130043	A	G	-0.073	0.016	3.22e-06	-0.109	0.09	0.229	21.679
Macrophage inflammatory protein-1β (CCL4)	MIP1b	rs113010081	C	T	0.595	0.024	3.85e-140	-0.021	0.134	0.878	636.493
Macrophage inflammatory protein-1β (CCL4)	MIP1b	rs113877493	T	C	-0.612	0.022	1.62e-173	0.174	0.123	0.156	789.146
Macrophage inflammatory protein-1β (CCL4)	MIP1b	rs116237296	A	G	0.544	0.112	7.23e-07	-0.293	0.616	0.634	23.778
Macrophage inflammatory protein-1β (CCL4)	MIP1b	rs117453826	G	A	0.577	0.059	5.07e-22	-0.593	0.3	0.048	94.808
Macrophage inflammatory protein-1β (CCL4)	MIP1b	rs141102180	T	G	0.323	0.039	1.08e-16	0.167	0.234	0.476	67.34
Macrophage inflammatory protein-1β (CCL4)	MIP1b	rs17138331	G	A	0.139	0.03	2.26e-06	-0.355	0.161	0.028	22.234
Macrophage inflammatory protein-1β (CCL4)	MIP1b	rs17641689	G	A	0.245	0.029	1.28e-16	-0.072	0.144	0.618	69.805
Macrophage inflammatory protein-1β (CCL4)	MIP1b	rs2079664	G	A	-0.1	0.018	1.51e-08	-0.026	0.101	0.799	31.961
Macrophage inflammatory protein-1β (CCL4)	MIP1b	rs281749	C	T	-0.08	0.017	3.17e-06	-0.215	0.097	0.027	21.832
Macrophage inflammatory protein-1β (CCL4)	MIP1b	rs34437725	C	T	0.263	0.048	7.67e-08	0.239	0.267	0.371	29.717
Macrophage inflammatory protein-1β (CCL4)	MIP1b	rs72791296	T	C	0.237	0.047	3.78e-07	0.087	0.248	0.727	25.844
Macrophage inflammatory protein-1β (CCL4)	MIP1b	rs72799710	T	C	-0.101	0.022	3.21e-06	0.161	0.124	0.194	21.635
Macrophage inflammatory protein-1β (CCL4)	MIP1b	rs74810984	C	T	-0.221	0.047	1.96e-06	-0.199	0.287	0.488	21.66
Macrophage inflammatory protein-1β (CCL4)	MIP1b	rs76582507	A	G	0.318	0.068	3.26e-06	-0.513	0.5	0.306	21.994
Macrophage inflammatory protein-1β (CCL4)	MIP1b	rs76583883	T	G	-0.232	0.051	4.99e-06	0.037	0.241	0.879	20.559
Macrophage inflammatory protein-1β (CCL4)	MIP1b	rs76776296	G	A	-0.3	0.06	5.55e-07	0.221	0.309	0.474	25.117
Macrophage inflammatory protein-1α (CCL3)	MIP1a	rs10835056	G	T	-0.119	0.025	2.6e-06	-0.118	0.095	0.214	22.097
Macrophage inflammatory protein-1α (CCL3)	MIP1a	rs12690897	A	G	0.125	0.026	2.11e-06	-0.001	0.098	0.995	22.69
Macrophage inflammatory protein-1α (CCL3)	MIP1a	rs184154340	A	G	0.331	0.069	1.86e-06	-0.508	0.231	0.028	22.813
Macrophage inflammatory protein-1α (CCL3)	MIP1a	rs34771762	G	A	-0.249	0.052	2.13e-06	0.092	0.173	0.594	22.667
Macrophage inflammatory protein-1α (CCL3)	MIP1a	rs57786342	A	G	0.131	0.029	4.05e-06	-0.003	0.118	0.982	21.257
Macrophage inflammatory protein-1α (CCL3)	MIP1a	rs60198979	A	G	-0.215	0.046	2.61e-06	-0.184	0.169	0.276	21.955
Macrophage inflammatory protein-1α (CCL3)	MIP1a	rs7232268	G	A	-0.282	0.06	2.55e-06	0.28	0.227	0.218	22.18
Monokine induced by interferon-gamma (CXCL9)	MIG	rs111607343	A	G	-0.521	0.112	2.83e-06	1.163	0.396	0.003	21.678
Monokine induced by interferon-gamma (CXCL9)	MIG	rs11177248	A	G	0.307	0.067	4.45e-06	-0.06	0.225	0.792	21.037
Monokine induced by interferon-gamma (CXCL9)	MIG	rs112337562	G	T	0.37	0.08	2.98e-06	-0.084	0.288	0.772	21.606
Monokine induced by interferon-gamma (CXCL9)	MIG	rs112861654	G	A	0.277	0.053	1.81e-07	-0.254	0.186	0.172	27.32
Monokine induced by interferon-gamma (CXCL9)	MIG	rs117831247	T	C	-0.833	0.175	2.16e-06	-0.004	0.664	0.996	22.576
Monokine induced by interferon-gamma (CXCL9)	MIG	rs139010077	T	C	0.432	0.095	3.55e-06	-0.169	0.353	0.631	20.698
Monokine induced by interferon-gamma (CXCL9)	MIG	rs1796086	C	T	0.21	0.04	2.23e-07	0.032	0.161	0.842	27.05
Monokine induced by interferon-gamma (CXCL9)	MIG	rs41272086	A	G	-0.223	0.042	7.43e-08	0.025	0.148	0.867	28.771
Monokine induced by interferon-gamma (CXCL9)	MIG	rs55876513	G	T	-0.166	0.026	8.23e-11	-0.121	0.099	0.223	42.378
Monokine induced by interferon-gamma (CXCL9)	MIG	rs5752128	C	T	0.169	0.037	4.34e-06	0.128	0.137	0.35	20.852
Monokine induced by interferon-gamma (CXCL9)	MIG	rs62562991	A	G	0.624	0.126	8.4e-07	-0.071	0.37	0.848	24.495
Monokine induced by interferon-gamma (CXCL9)	MIG	rs6679677	A	C	0.162	0.033	8.86e-07	0.146	0.126	0.247	24.246
Monokine induced by interferon-gamma (CXCL9)	MIG	rs77086208	T	C	0.323	0.07	3.83e-06	-0.22	0.274	0.422	21.361
Monokine induced by interferon-gamma (CXCL9)	MIG	rs816960	T	C	-0.122	0.024	5.01e-07	0.131	0.094	0.162	25.164
Macrophage colony-stimulating factor	MCSF	rs116274860	G	T	-0.819	0.174	2.74e-06	-0.287	0.405	0.479	22.129
Macrophage colony-stimulating factor	MCSF	rs117867915	C	T	-0.527	0.11	1.61e-06	-0.202	0.327	0.536	23.054
Macrophage colony-stimulating factor	MCSF	rs12962919	T	C	0.305	0.066	4.65e-06	0.126	0.176	0.473	21.255
Macrophage colony-stimulating factor	MCSF	rs145778765	T	C	-0.799	0.169	2.2e-06	0.532	0.322	0.098	22.395
Macrophage colony-stimulating factor	MCSF	rs56367447	T	C	-0.497	0.088	1.72e-08	0.166	0.252	0.511	31.642
Macrophage colony-stimulating factor	MCSF	rs62294910	A	G	0.343	0.069	6.82e-07	0.285	0.186	0.126	24.654
Macrophage colony-stimulating factor	MCSF	rs78296352	T	G	0.527	0.111	1.05e-06	-0.313	0.385	0.416	22.46
Macrophage colony-stimulating factor	MCSF	rs9387100	C	T	0.135	0.029	4.07e-06	-0.112	0.091	0.217	21.438
Monocyte chemotactic protein-3 (CCL7)	MCP3	rs10892381	T	C	0.241	0.048	3.56e-07	-0.096	0.095	0.313	25.677
Monocyte chemotactic protein-3 (CCL7)	MCP3	rs62492260	T	G	-0.279	0.058	1.54e-06	-0.032	0.126	0.797	23.106
Monocyte chemotactic protein-3 (CCL7)	MCP3	rs73669117	G	A	0.624	0.131	2.56e-06	0.173	0.297	0.56	22.675
Monocyte chemotactic protein-1 (CCL2)	MCP1	rs10145849	A	G	-0.076	0.016	3.41e-06	-0.068	0.093	0.462	21.72
Monocyte chemotactic protein-1 (CCL2)	MCP1	rs10744620	C	T	-0.079	0.016	9.91e-07	0.002	0.093	0.982	23.955
Monocyte chemotactic protein-1 (CCL2)	MCP1	rs111995966	G	T	-0.145	0.031	2.53e-06	0.393	0.17	0.021	21.939
Monocyte chemotactic protein-1 (CCL2)	MCP1	rs112313229	A	G	-0.165	0.031	1.43e-07	0.007	0.175	0.969	27.655
Monocyte chemotactic protein-1 (CCL2)	MCP1	rs12073356	A	G	-0.143	0.031	4.17e-06	-0.325	0.178	0.067	21.024
Monocyte chemotactic protein-1 (CCL2)	MCP1	rs12075	A	G	0.219	0.016	1.44e-44	0.021	0.09	0.815	198.719
Monocyte chemotactic protein-1 (CCL2)	MCP1	rs12493471	C	T	-0.116	0.016	6.81e-13	-0.116	0.093	0.214	51.538
Monocyte chemotactic protein-1 (CCL2)	MCP1	rs146522229	T	C	-0.598	0.118	3.56e-07	0.351	0.68	0.606	25.779
Monocyte chemotactic protein-1 (CCL2)	MCP1	rs2228467	C	T	0.264	0.029	9.19e-20	-0.357	0.169	0.035	82.117
Monocyte chemotactic protein-1 (CCL2)	MCP1	rs2712431	A	C	-0.079	0.017	4.75e-06	-0.105	0.099	0.286	20.936
Monocyte chemotactic protein-1 (CCL2)	MCP1	rs56212190	T	C	0.181	0.037	9.85e-07	-0.237	0.209	0.256	23.547
Monocyte chemotactic protein-1 (CCL2)	MCP1	rs7197349	G	A	-0.097	0.021	2.62e-06	-0.118	0.113	0.295	22.081
Monocyte chemotactic protein-1 (CCL2)	MCP1	rs7517040	G	A	0.099	0.019	2.44e-07	0.253	0.108	0.019	26.703
Monocyte chemotactic protein-1 (CCL2)	MCP1	rs9317045	C	A	-0.113	0.024	1.52e-06	0.193	0.126	0.127	23.089
Interleukin-12p70	IL-12p70	rs13209117	A	G	0.1	0.019	5.57e-08	-0.088	0.103	0.394	29.021
Interleukin-12p70	IL-12p70	rs17229494	G	A	0.117	0.026	4.93e-06	-0.048	0.143	0.737	20.796
Interleukin-12p70	IL-12p70	rs282258	C	T	-0.073	0.016	3.21e-06	-0.102	0.09	0.261	21.898
Interleukin-12p70	IL-12p70	rs41282644	A	G	0.147	0.03	1.05e-06	-0.046	0.168	0.784	23.478
Interleukin-12p70	IL-12p70	rs4349809	G	T	-0.378	0.016	2.56e-124	0.165	0.09	0.067	564.287
Interleukin-12p70	IL-12p70	rs71361173	G	T	-0.111	0.024	3.06e-06	-0.203	0.134	0.131	21.57
Interleukin-12p70	IL-12p70	rs72831623	A	G	0.191	0.037	2.42e-07	-0.024	0.178	0.893	26.732
Interleukin-12p70	IL-12p70	rs782107	A	G	0.075	0.016	1.6e-06	-0.097	0.089	0.279	23.114
Interleukin-12p70	IL-12p70	rs79121401	C	T	-0.555	0.121	4.24e-06	-0.047	0.62	0.94	21.163
Interleukin-12p70	IL-12p70	rs9472183	G	A	0.102	0.016	8.61e-11	0.023	0.09	0.796	42.126
Interferon gamma-induced protein 10 (CXCL10)	IP10	rs10809307	C	T	-0.131	0.028	3.64e-06	-0.032	0.108	0.766	21.415
Interferon gamma-induced protein 10 (CXCL10)	IP10	rs113831257	A	G	0.359	0.064	2.53e-08	-0.184	0.207	0.374	31.11
Interferon gamma-induced protein 10 (CXCL10)	IP10	rs11626201	A	C	0.116	0.025	1.93e-06	0.029	0.093	0.758	22.495
Interferon gamma-induced protein 10 (CXCL10)	IP10	rs143799975	G	A	0.798	0.164	1e-06	-0.163	0.534	0.76	23.787
Interferon gamma-induced protein 10 (CXCL10)	IP10	rs34383175	T	C	-0.315	0.066	1.51e-06	0.168	0.246	0.495	23.031
Interferon gamma-induced protein 10 (CXCL10)	IP10	rs75970138	A	G	-0.485	0.104	1.53e-06	0.366	0.395	0.355	21.748
Interferon gamma-induced protein 10 (CXCL10)	IP10	rs7645625	G	T	0.109	0.024	4.41e-06	-0.163	0.091	0.074	20.997
Interferon gamma-induced protein 10 (CXCL10)	IP10	rs79848609	C	A	-0.26	0.054	8.75e-07	0.079	0.206	0.703	23.496
Interferon gamma-induced protein 10 (CXCL10)	IP10	rs8112909	A	G	-0.143	0.03	1.94e-06	0.003	0.112	0.976	22.746
Interferon gamma-induced protein 10 (CXCL10)	IP10	rs9450351	C	T	0.277	0.049	1.48e-08	-0.151	0.193	0.433	32.042
Interleukin-18	IL-18	rs10414578	T	C	-0.177	0.035	4.16e-07	0.231	0.131	0.078	25.604
Interleukin-18	IL-18	rs115267715	T	C	0.451	0.08	1.72e-08	-0.102	0.326	0.755	31.753
Interleukin-18	IL-18	rs116383510	C	A	0.543	0.106	3e-07	-0.358	0.37	0.333	26.402
Interleukin-18	IL-18	rs117266781	T	C	0.684	0.147	3.15e-06	-0.243	0.473	0.607	21.716
Interleukin-18	IL-18	rs144841621	T	C	0.518	0.114	3.81e-06	-0.399	0.459	0.386	20.61
Interleukin-18	IL-18	rs17229943	C	A	0.312	0.046	1.62e-11	-0.203	0.15	0.175	45.41
Interleukin-18	IL-18	rs1852105	C	T	-0.304	0.066	4.32e-06	-0.38	0.236	0.107	21.096
Interleukin-18	IL-18	rs1979967	T	C	0.14	0.029	9.45e-07	-0.073	0.109	0.507	24.031
Interleukin-18	IL-18	rs2729385	A	G	0.123	0.026	3.79e-06	0.188	0.1	0.061	22.076
Interleukin-18	IL-18	rs385076	C	T	0.243	0.025	1.66e-22	-0.123	0.094	0.188	96.166
Interleukin-18	IL-18	rs4482818	G	A	-0.129	0.024	1.45e-07	-0.14	0.091	0.126	27.778
Interleukin-18	IL-18	rs658805	A	G	0.123	0.024	4.94e-07	0.129	0.094	0.17	25.247
Interleukin-18	IL-18	rs71478720	T	C	-0.267	0.028	3.71e-22	-0.01	0.104	0.922	93.515
Interleukin-18	IL-18	rs78623212	T	C	0.871	0.178	6.71e-07	-0.787	0.492	0.109	23.97
Interleukin-18	IL-18	rs78716465	A	G	0.327	0.068	1.63e-06	0.274	0.241	0.256	22.919
Interleukin-17	IL-17	rs117029961	A	G	0.459	0.102	4.94e-06	0.62	0.523	0.235	20.405
Interleukin-17	IL-17	rs117556572	T	C	-0.51	0.11	3.28e-06	-0.366	0.295	0.214	21.552
Interleukin-17	IL-17	rs1530455	C	T	-0.108	0.017	4.87e-10	0.11	0.094	0.241	38.972
Interleukin-17	IL-17	rs17106604	T	C	0.113	0.023	6.37e-07	-0.165	0.126	0.191	25.178
Interleukin-17	IL-17	rs17282552	C	T	0.2	0.041	8.21e-07	0.19	0.208	0.36	24.411
Interleukin-17	IL-17	rs184080173	C	T	-0.238	0.047	4.19e-07	-0.362	0.252	0.152	25.62
Interleukin-17	IL-17	rs187475560	T	C	-0.243	0.052	3.29e-06	-0.155	0.271	0.569	21.91
Interleukin-17	IL-17	rs62191444	T	G	-0.114	0.025	4.22e-06	-0.015	0.125	0.904	21.153
Interleukin-17	IL-17	rs78296352	T	G	0.303	0.065	4.27e-06	-0.313	0.385	0.416	21.956
Interleukin-17	IL-17	rs78612928	C	T	-0.104	0.022	2.62e-06	0.152	0.122	0.212	21.82
Interleukin-13	IL-13	rs117795020	A	G	-0.352	0.072	9.86e-07	0.056	0.264	0.833	24.197
Interleukin-13	IL-13	rs12623722	A	G	-0.119	0.026	4.19e-06	-0.03	0.098	0.763	21.096
Interleukin-13	IL-13	rs139083458	T	C	0.99	0.211	2.81e-06	0.009	0.719	0.99	22.086
Interleukin-13	IL-13	rs142167313	C	T	0.313	0.062	3.98e-07	0.012	0.23	0.96	25.735
Interleukin-13	IL-13	rs27949	T	C	-0.117	0.025	3.43e-06	-0.079	0.096	0.408	21.482
Interleukin-13	IL-13	rs6799107	C	T	0.146	0.03	1.25e-06	-0.216	0.114	0.059	23.495
Interleukin-13	IL-13	rs7073807	C	T	-0.168	0.036	2.37e-06	0.129	0.132	0.327	22.323
Interleukin-13	IL-13	rs75995699	A	G	0.332	0.07	2.64e-06	0.032	0.253	0.9	22.61
Interleukin-13	IL-13	rs9472168	G	A	-0.424	0.025	1.08e-65	0.161	0.09	0.075	292.851
Interleukin-10	IL-10	rs10457128	A	G	-0.087	0.017	5.24e-07	0.087	0.093	0.348	25.292
Interleukin-10	IL-10	rs10493718	A	C	-0.11	0.022	7.16e-07	0.138	0.122	0.256	24.552
Interleukin-10	IL-10	rs11206302	T	C	-0.119	0.025	2.2e-06	0.096	0.138	0.486	22.44
Interleukin-10	IL-10	rs2086656	T	C	-0.079	0.017	3.78e-06	0.215	0.094	0.023	21.289
Interleukin-10	IL-10	rs282258	C	T	-0.099	0.016	1e-09	-0.102	0.09	0.261	37.497
Interleukin-10	IL-10	rs3025021	C	T	-0.095	0.02	1.46e-06	0.109	0.095	0.251	23.585
Interleukin-10	IL-10	rs41282660	G	A	0.119	0.026	3.72e-06	-0.116	0.132	0.382	21.924
Interleukin-10	IL-10	rs4349809	G	T	-0.285	0.017	5.77e-67	0.165	0.09	0.067	298.976
Interleukin-10	IL-10	rs465757	A	G	0.084	0.017	1.17e-06	0.075	0.094	0.424	23.306
Interleukin-10	IL-10	rs7088799	G	T	0.085	0.017	3.23e-07	-0.112	0.092	0.223	26.028
Interleukin-8 (CXCL8)	IL-8	rs11634944	C	T	0.121	0.025	1.29e-06	0.077	0.094	0.412	23.208
Interleukin-8 (CXCL8)	IL-8	rs12075	A	G	0.12	0.024	3.88e-07	0.021	0.09	0.815	25.855
Interleukin-8 (CXCL8)	IL-8	rs141926526	C	A	0.615	0.131	2.57e-06	-0.037	0.491	0.94	22.1
Interleukin-8 (CXCL8)	IL-8	rs2673604	A	C	-0.127	0.026	7.02e-07	0.146	0.097	0.131	24.648
Interleukin-6	IL-6	rs1333040	T	C	0.074	0.016	3.17e-06	-0.003	0.089	0.971	21.817
Interleukin-6	IL-6	rs13412535	A	G	-0.116	0.022	7.34e-08	-0.135	0.112	0.228	29.311
Interleukin-6	IL-6	rs72831623	A	G	0.197	0.037	1.08e-07	-0.024	0.178	0.893	28.13
Interleukin-6	IL-6	rs73273528	T	C	0.267	0.055	9.58e-07	-0.52	0.293	0.076	23.347
Interleukin-6	IL-6	rs76856708	C	T	-0.329	0.07	2.61e-06	-0.317	0.387	0.412	22.077
Interleukin-1 receptor antagonist	IL1ra	rs1054402	C	T	-0.131	0.027	1.13e-06	0.102	0.103	0.325	23.576
Interleukin-1 receptor antagonist	IL1ra	rs11627423	C	A	-0.117	0.025	2.11e-06	-0.161	0.093	0.083	22.476
Interleukin-1 receptor antagonist	IL1ra	rs12121840	T	C	0.269	0.057	2.43e-06	-0.435	0.201	0.03	22.227
Interleukin-1 receptor antagonist	IL1ra	rs56134659	G	A	0.112	0.024	2.44e-06	0.012	0.09	0.897	22.213
Interleukin-1 receptor antagonist	IL1ra	rs61335305	A	C	0.445	0.091	1e-06	-0.367	0.335	0.273	24.051
Interleukin-1 receptor antagonist	IL1ra	rs9623661	T	C	-0.197	0.043	3.86e-06	0.117	0.158	0.46	21.298
Interleukin-1-beta	IL-1b	rs143319329	T	C	0.28	0.072	2e-06	-0.185	0.534	0.73	15.347
Interleukin-1-beta	IL-1b	rs1942793	T	G	0.072	0.019	4.98e-06	-0.017	0.089	0.848	14.701
Interleukin-1-beta	IL-1b	rs61335305	A	C	0.297	0.072	1.9e-06	-0.367	0.335	0.273	16.783
Interleukin-1-beta	IL-1b	rs62015704	G	A	-0.108	0.028	2.09e-06	-0.056	0.135	0.68	14.618
Interleukin-1-beta	IL-1b	rs9898641	C	T	0.203	0.045	3.59e-06	-0.112	0.093	0.229	20.033
Hepatocyte growth factor	HGF	rs11060254	A	G	-0.08	0.017	1.58e-06	-0.042	0.096	0.664	22.948
Hepatocyte growth factor	HGF	rs150322232	G	A	-0.21	0.046	4.89e-06	0.314	0.23	0.172	20.65
Hepatocyte growth factor	HGF	rs1698249	C	A	0.17	0.037	4.09e-06	-0.028	0.212	0.895	20.835
Hepatocyte growth factor	HGF	rs2003620	T	C	0.228	0.049	2.83e-06	0.11	0.264	0.677	21.721
Hepatocyte growth factor	HGF	rs3748034	T	G	0.15	0.023	1.81e-10	0.013	0.134	0.92	40.818
Hepatocyte growth factor	HGF	rs5745687	T	C	-0.307	0.041	2.75e-14	0.003	0.225	0.991	57.252
Hepatocyte growth factor	HGF	rs62481625	C	T	-0.109	0.023	1.18e-06	-0.136	0.124	0.273	23.512
Interleukin-9	IL-9	rs41294750	T	C	0.351	0.075	2.36e-06	-0.001	0.264	0.998	22.07
Interleukin-9	IL-9	rs4880409	T	C	-0.336	0.072	3.5e-06	-0.051	0.442	0.908	21.533
Interleukin-9	IL-9	rs61867538	T	C	0.357	0.077	3.93e-06	0.153	0.22	0.488	21.227
Interleukin-9	IL-9	rs7232268	G	A	-0.276	0.059	2.52e-06	0.28	0.227	0.218	22.092
Interleukin-9	IL-9	rs7242404	A	G	-0.123	0.026	3.27e-06	-0.005	0.099	0.958	21.637
Interleukin-9	IL-9	rs76963786	T	C	-0.287	0.056	4.5e-07	-0.358	0.213	0.093	26.457
Interleukin-7	IL-7	rs117509142	C	T	0.327	0.069	1.99e-06	0.076	0.251	0.763	22.59
Interleukin-7	IL-7	rs141425475	C	T	0.478	0.102	2.53e-06	-0.461	0.317	0.146	22.144
Interleukin-7	IL-7	rs144701438	A	G	-0.482	0.099	9.75e-07	0.442	0.373	0.236	23.742
Interleukin-7	IL-7	rs17091524	C	T	-0.492	0.101	1.91e-06	-0.436	0.347	0.209	23.627
Interleukin-7	IL-7	rs28793375	T	C	0.164	0.036	4.46e-06	-0.079	0.132	0.552	20.588
Interleukin-7	IL-7	rs4320361	T	G	-0.325	0.025	6.87e-39	0.164	0.09	0.069	169.836
Interleukin-7	IL-7	rs62006410	T	C	-0.156	0.03	3.39e-07	0.046	0.105	0.662	26.405
Interleukin-7	IL-7	rs75904417	C	A	0.17	0.035	1.16e-06	-0.287	0.127	0.024	23.671
Interleukin-7	IL-7	rs77981494	C	T	0.518	0.106	1.07e-06	0.534	0.315	0.09	23.683
Interleukin-5	IL-5	rs11680908	G	A	-0.263	0.055	2.03e-06	-0.066	0.2	0.741	22.605
Interleukin-5	IL-5	rs6737109	C	T	-0.116	0.025	2.4e-06	0.01	0.09	0.909	22.056
Interleukin-5	IL-5	rs72831687	A	G	-0.524	0.111	1.69e-06	-0.368	0.356	0.301	22.317
Interleukin-5	IL-5	rs73040130	C	T	-0.264	0.053	6e-07	0.162	0.194	0.403	24.868
Interleukin-5	IL-5	rs7767396	G	A	-0.152	0.025	7.69e-10	0.159	0.09	0.076	37.928
Interleukin-4	IL-4	rs10512267	C	T	0.082	0.016	2.94e-07	-0.159	0.091	0.079	26.194
Interleukin-4	IL-4	rs116705532	G	T	0.468	0.098	1.76e-06	-0.765	0.529	0.148	22.879
Interleukin-4	IL-4	rs117146485	C	T	0.292	0.063	2.71e-06	-0.022	0.337	0.947	21.61
Interleukin-4	IL-4	rs17713451	A	G	0.127	0.025	4.97e-07	0.006	0.142	0.965	25.357
Interleukin-4	IL-4	rs73023729	A	G	-0.18	0.037	9.03e-07	0.054	0.218	0.806	24.08
Interleukin-4	IL-4	rs7613691	G	A	-0.178	0.038	4.05e-06	-0.184	0.206	0.37	21.367
Interleukin-4	IL-4	rs79597994	T	C	-0.583	0.127	4.32e-06	-0.201	0.517	0.698	21.08
Interleukin-4	IL-4	rs9508291	C	T	0.168	0.036	3.03e-06	-0.156	0.205	0.448	21.795
Interleukin-4	IL-4	rs9941733	G	A	-0.114	0.023	6.88e-07	0.014	0.118	0.906	24.782
Interleukin-2 receptor, alpha subunit	IL2ra	rs11241559	G	T	0.126	0.027	2e-06	0.075	0.103	0.464	22.58
Interleukin-2 receptor, alpha subunit	IL2ra	rs117244812	A	G	-0.706	0.149	2.1e-06	-0.792	0.529	0.134	22.537
Interleukin-2 receptor, alpha subunit	IL2ra	rs12722497	A	C	0.628	0.049	1.57e-38	0.091	0.176	0.606	167.609
Interleukin-2 receptor, alpha subunit	IL2ra	rs185231391	C	T	-0.85	0.181	1.47e-06	0.215	0.559	0.7	22.094
Interleukin-2 receptor, alpha subunit	IL2ra	rs4733117	C	A	-0.137	0.029	2.63e-06	0.005	0.111	0.966	21.981
Interleukin-2 receptor, alpha subunit	IL2ra	rs61705228	T	C	0.33	0.072	3.99e-06	-0.334	0.237	0.158	21.281
Interleukin-2	IL-2	rs12051139	C	T	0.113	0.025	4.76e-06	0.066	0.091	0.468	20.967
Interleukin-2	IL-2	rs13412535	A	G	0.176	0.033	1.18e-07	-0.135	0.112	0.228	28.231
Interleukin-2	IL-2	rs170117	T	C	-0.162	0.035	3.87e-06	0.143	0.127	0.261	21.467
Interleukin-2	IL-2	rs2807544	G	A	-0.118	0.025	3.41e-06	0.047	0.092	0.614	21.569
Interleukin-2	IL-2	rs4634519	G	A	0.126	0.027	2.77e-06	-0.032	0.1	0.748	21.975
Interleukin-2	IL-2	rs61335305	A	C	0.451	0.092	7.32e-07	-0.367	0.335	0.273	24.179
Interleukin-2	IL-2	rs62124990	T	G	-0.696	0.15	3.22e-06	-0.322	0.325	0.322	21.68
Interleukin-2	IL-2	rs7615304	G	A	0.117	0.024	1.21e-06	-0.08	0.09	0.376	23.454
Interleukin-2	IL-2	rs80336398	C	T	-0.4	0.086	2.82e-06	-0.178	0.284	0.531	21.745
Interferon-gamma	IFNg	rs10487554	A	G	-0.09	0.018	1.09e-06	0.187	0.1	0.061	23.919
Interferon-gamma	IFNg	rs113600793	A	C	0.183	0.037	8.95e-07	-0.103	0.192	0.592	24.044
Interferon-gamma	IFNg	rs115729819	G	A	-0.248	0.052	1.38e-06	-0.135	0.283	0.633	23.264
Interferon-gamma	IFNg	rs11843756	G	T	-0.184	0.039	3.09e-06	-0.407	0.221	0.065	21.921
Interferon-gamma	IFNg	rs12420286	C	T	-0.238	0.05	2.08e-06	0.811	0.273	0.003	22.491
Interferon-gamma	IFNg	rs1867282	T	C	0.077	0.017	3.15e-06	-0.124	0.091	0.172	21.74
Interferon-gamma	IFNg	rs2073438	A	G	0.09	0.019	1.68e-06	-0.104	0.102	0.305	22.816
Interferon-gamma	IFNg	rs74148555	T	C	-0.373	0.077	2.63e-06	-0.382	0.314	0.224	23.249
Interferon-gamma	IFNg	rs78296352	T	G	0.343	0.065	1.38e-07	-0.313	0.385	0.416	27.675
Growth regulated oncogene-α (CXCL1)	GROa	rs1113500	T	G	0.117	0.024	1.57e-06	-0.105	0.091	0.246	23.15
Growth regulated oncogene-α (CXCL1)	GROa	rs118158560	A	G	0.27	0.059	3.42e-06	0.381	0.209	0.068	20.707
Growth regulated oncogene-α (CXCL1)	GROa	rs12075	A	G	0.375	0.024	1.24e-55	0.021	0.09	0.815	250.494
Growth regulated oncogene-α (CXCL1)	GROa	rs140734053	A	G	0.726	0.156	3.58e-06	-0.086	0.467	0.855	21.613
Growth regulated oncogene-α (CXCL1)	GROa	rs185768063	G	A	-0.4	0.076	1.46e-07	-0.034	0.28	0.902	27.673
Growth regulated oncogene-α (CXCL1)	GROa	rs188345231	T	C	0.623	0.132	4.34e-06	-0.397	0.499	0.426	22.175
Growth regulated oncogene-α (CXCL1)	GROa	rs2422841	A	G	-0.166	0.036	4.66e-06	-0.097	0.13	0.458	21.068
Growth regulated oncogene-α (CXCL1)	GROa	rs508977	G	T	0.38	0.028	7.56e-42	0.084	0.105	0.419	184.378
Growth regulated oncogene-α (CXCL1)	GROa	rs62024303	G	A	0.305	0.067	4.41e-06	0.06	0.221	0.785	21.014
Growth regulated oncogene-α (CXCL1)	GROa	rs78653452	T	G	-0.736	0.156	1.21e-06	0.818	0.467	0.08	22.328
Granulocyte colony-stimulating factor	GCSF	rs115256310	G	A	0.682	0.136	6.73e-07	0.069	0.524	0.895	25.155
Granulocyte colony-stimulating factor	GCSF	rs11903143	G	A	-0.087	0.018	6.35e-07	0.102	0.099	0.301	24.435
Granulocyte colony-stimulating factor	GCSF	rs147128865	T	C	0.27	0.059	4.92e-06	-0.22	0.31	0.477	21.157
Granulocyte colony-stimulating factor	GCSF	rs1817411	T	C	0.089	0.019	3.1e-06	0.066	0.109	0.541	21.713
Granulocyte colony-stimulating factor	GCSF	rs2671444	A	G	-0.078	0.017	2.48e-06	0.034	0.093	0.713	22.306
Granulocyte colony-stimulating factor	GCSF	rs74148555	T	C	-0.372	0.076	1.55e-06	-0.382	0.314	0.224	24.212
Granulocyte colony-stimulating factor	GCSF	rs76287671	T	C	0.094	0.019	6.92e-07	0.008	0.105	0.943	24.631
Granulocyte colony-stimulating factor	GCSF	rs77318030	C	T	0.205	0.043	2.21e-06	-0.141	0.224	0.529	22.83
Basic fibroblast growth factor	bFGF	rs13412535	A	G	-0.111	0.023	7.34e-07	-0.135	0.112	0.228	24.426
Basic fibroblast growth factor	bFGF	rs145577605	A	G	0.208	0.043	9.64e-07	0.288	0.246	0.242	23.64
Basic fibroblast growth factor	bFGF	rs747334	G	A	-0.075	0.016	4.53e-06	0.029	0.09	0.743	20.97
Basic fibroblast growth factor	bFGF	rs75168112	C	T	0.1	0.021	3e-06	-0.064	0.114	0.578	21.88
Basic fibroblast growth factor	bFGF	rs9907295	T	C	-0.132	0.027	7.95e-07	-0.134	0.146	0.359	24.043
Eotaxin (CCL11)	Eotaxin	rs11087905	A	C	0.094	0.019	5.48e-07	-0.061	0.095	0.525	24.789
Eotaxin (CCL11)	Eotaxin	rs112347425	T	C	0.158	0.028	8.65e-09	0.192	0.156	0.219	32.535
Eotaxin (CCL11)	Eotaxin	rs12075	A	G	0.167	0.016	1.33e-26	0.021	0.09	0.815	114.737
Eotaxin (CCL11)	Eotaxin	rs1476670	C	A	0.101	0.022	3.51e-06	-0.129	0.12	0.283	21.535
Eotaxin (CCL11)	Eotaxin	rs2024050	G	A	-0.173	0.03	1.1e-08	-0.282	0.174	0.105	32.524
Eotaxin (CCL11)	Eotaxin	rs2210755	C	T	0.11	0.024	4.85e-06	-0.291	0.129	0.024	20.812
Eotaxin (CCL11)	Eotaxin	rs2211994	C	T	-0.089	0.018	6.08e-07	-0.131	0.1	0.19	25
Eotaxin (CCL11)	Eotaxin	rs2228467	C	T	0.416	0.029	2.27e-46	-0.357	0.169	0.035	203.258
Eotaxin (CCL11)	Eotaxin	rs2419841	C	T	0.128	0.028	4.98e-06	0.092	0.163	0.574	20.949
Eotaxin (CCL11)	Eotaxin	rs5746492	G	A	-0.095	0.021	3.96e-06	-0.017	0.12	0.891	21.24
Eotaxin (CCL11)	Eotaxin	rs5754733	A	C	-0.104	0.021	1.06e-06	0.002	0.118	0.988	23.709
Eotaxin (CCL11)	Eotaxin	rs59808887	T	C	-0.167	0.036	2.91e-06	-0.014	0.18	0.94	21.839
Eotaxin (CCL11)	Eotaxin	rs75426604	A	C	-0.137	0.029	2.53e-06	0.242	0.154	0.116	22.035
Eotaxin (CCL11)	Eotaxin	rs79722574	T	C	-0.111	0.023	1.06e-06	0.195	0.129	0.133	23.83
Eotaxin (CCL11)	Eotaxin	rs80341932	G	A	-0.102	0.021	6.69e-07	0.022	0.108	0.838	24.563
Eotaxin (CCL11)	Eotaxin	rs9317045	C	A	-0.118	0.024	5.82e-07	0.193	0.126	0.127	24.874
MR, Mendelian randomization;POI, primary ovarian insufficiency; SNP, single nucleotide polymorphism; SE, standard error.

## Sheet: sheet2
Table S2 Full result of MR estimates (Systemic inflammatory regulators on POI).
Systemic inflammatory regulators (exposure)	Abbreviation	MR method	No. of SNP	OR(95%CI)	P-value
Cutaneous T-cell attracting (CCL27)	CTACK	Inverse variance weighted	9	0.92(0.61-1.38)	0.68
Cutaneous T-cell attracting (CCL27)	CTACK	cML-MA-BIC	9	0.93(0.61-1.43)	0.75
Cutaneous T-cell attracting (CCL27)	CTACK	Maximum likelihood	9	0.92(0.61-1.39)	0.69
Cutaneous T-cell attracting (CCL27)	CTACK	MR Egger	9	1.18(0.52-2.69)	0.7
Cutaneous T-cell attracting (CCL27)	CTACK	Weighted median	9	1.11(0.64-1.92)	0.71
Beta nerve growth factor	bNGF	Inverse variance weighted	7	1.42(0.82-2.46)	0.21
Beta nerve growth factor	bNGF	cML-MA-BIC	7	1.42(0.81-2.50)	0.22
Beta nerve growth factor	bNGF	Maximum likelihood	7	1.43(0.82-2.51)	0.21
Beta nerve growth factor	bNGF	MR Egger	7	3.74(0.25-55.69)	0.38
Beta nerve growth factor	bNGF	Weighted median	7	1.44(0.71-2.92)	0.31
Vascular endothelial growth factor	VEGF	Inverse variance weighted	10	0.73(0.54-0.99)	0.046
Vascular endothelial growth factor	VEGF	cML-MA-BIC	10	0.73(0.53-1.00)	0.048
Vascular endothelial growth factor	VEGF	Maximum likelihood	10	0.73(0.53-0.99)	0.046
Vascular endothelial growth factor	VEGF	MR Egger	10	0.78(0.46-1.31)	0.38
Vascular endothelial growth factor	VEGF	Weighted median	10	0.73(0.52-1.03)	0.07
Macrophage migration inhibitory factor (glycosylation-inhibiting factor)	MIF	Inverse variance weighted	6	1.19(0.60-2.36)	0.62
Macrophage migration inhibitory factor (glycosylation-inhibiting factor)	MIF	cML-MA-BIC	6	1.23(0.66-2.26)	0.51
Macrophage migration inhibitory factor (glycosylation-inhibiting factor)	MIF	Maximum likelihood	6	1.20(0.66-2.17)	0.55
Macrophage migration inhibitory factor (glycosylation-inhibiting factor)	MIF	MR Egger	6	1.83(0.56-5.99)	0.37
Macrophage migration inhibitory factor (glycosylation-inhibiting factor)	MIF	Weighted median	6	1.24(0.57-2.72)	0.59
TNF-related apoptosis inducing ligand	TRAIL	Inverse variance weighted	15	1.06(0.79-1.43)	0.7
TNF-related apoptosis inducing ligand	TRAIL	cML-MA-BIC	15	1.07(0.79-1.46)	0.66
TNF-related apoptosis inducing ligand	TRAIL	Maximum likelihood	15	1.06(0.79-1.44)	0.69
TNF-related apoptosis inducing ligand	TRAIL	MR Egger	15	0.99(0.68-1.43)	0.94
TNF-related apoptosis inducing ligand	TRAIL	Weighted median	15	1.04(0.70-1.55)	0.84
Tumor necrosis factor-beta	TNFb	Inverse variance weighted	4	1.25(0.61-2.55)	0.54
Tumor necrosis factor-beta	TNFb	cML-MA-BIC	4	1.11(0.65-1.89)	0.7
Tumor necrosis factor-beta	TNFb	Maximum likelihood	4	1.27(0.82-1.97)	0.29
Tumor necrosis factor-beta	TNFb	MR Egger	4	0.65(0.28-1.50)	0.42
Tumor necrosis factor-beta	TNFb	Weighted median	4	1.12(0.65-1.92)	0.68
Tumor necrosis factor-alpha	TNFa	Inverse variance weighted	5	1.08(0.57-2.03)	0.82
Tumor necrosis factor-alpha	TNFa	cML-MA-BIC	5	1.08(0.57-2.05)	0.82
Tumor necrosis factor-alpha	TNFa	Maximum likelihood	5	1.08(0.57-2.04)	0.82
Tumor necrosis factor-alpha	TNFa	MR Egger	5	1.05(0.36-3.05)	0.94
Tumor necrosis factor-alpha	TNFa	Weighted median	5	1.03(0.46-2.28)	0.94
Stromal cell-derived factor-1 alpha (CXCL12)	SDF1a	Inverse variance weighted	9	2.01(0.89-4.55)	0.09
Stromal cell-derived factor-1 alpha (CXCL12)	SDF1a	cML-MA-BIC	9	2.05(0.88-4.76)	0.1
Stromal cell-derived factor-1 alpha (CXCL12)	SDF1a	Maximum likelihood	9	2.07(0.89-4.78)	0.09
Stromal cell-derived factor-1 alpha (CXCL12)	SDF1a	MR Egger	9	1.27(0.22-7.33)	0.8
Stromal cell-derived factor-1 alpha (CXCL12)	SDF1a	Weighted median	9	1.44(0.47-4.36)	0.52
Stem cell growth factor beta	SCGFb	Inverse variance weighted	14	0.88(0.63-1.21)	0.42
Stem cell growth factor beta	SCGFb	cML-MA-BIC	14	0.87(0.63-1.21)	0.41
Stem cell growth factor beta	SCGFb	Maximum likelihood	14	0.87(0.63-1.21)	0.42
Stem cell growth factor beta	SCGFb	MR Egger	14	0.87(0.48-1.58)	0.66
Stem cell growth factor beta	SCGFb	Weighted median	14	0.86(0.56-1.32)	0.48
Stem cell factor	SCF	Inverse variance weighted	9	0.78(0.30-2.06)	0.62
Stem cell factor	SCF	cML-MA-BIC	9	0.94(0.41-2.12)	0.87
Stem cell factor	SCF	Maximum likelihood	9	0.78(0.38-1.59)	0.49
Stem cell factor	SCF	MR Egger	9	0.16(0.02-1.40)	0.14
Stem cell factor	SCF	Weighted median	9	0.86(0.33-2.23)	0.76
Interleukin-16	IL-16	Inverse variance weighted	10	0.98(0.64-1.51)	0.94
Interleukin-16	IL-16	cML-MA-BIC	10	0.95(0.65-1.39)	0.79
Interleukin-16	IL-16	Maximum likelihood	10	0.99(0.68-1.42)	0.94
Interleukin-16	IL-16	MR Egger	10	1.00(0.46-2.21)	1
Interleukin-16	IL-16	Weighted median	10	0.90(0.56-1.47)	0.68
Regulated on Activation, Normal T Cell Expressed and Secreted (CCL5)	RANTES	Inverse variance weighted	9	1.60(0.82-3.12)	0.17
Regulated on Activation, Normal T Cell Expressed and Secreted (CCL5)	RANTES	cML-MA-BIC	9	1.56(0.90-2.70)	0.11
Regulated on Activation, Normal T Cell Expressed and Secreted (CCL5)	RANTES	Maximum likelihood	9	1.63(0.98-2.71)	0.06
Regulated on Activation, Normal T Cell Expressed and Secreted (CCL5)	RANTES	MR Egger	9	0.59(0.11-3.11)	0.55
Regulated on Activation, Normal T Cell Expressed and Secreted (CCL5)	RANTES	Weighted median	9	1.39(0.68-2.83)	0.36
Platelet derived growth factor BB	PDGFbb	Inverse variance weighted	13	0.92(0.60-1.41)	0.71
Platelet derived growth factor BB	PDGFbb	cML-MA-BIC	13	0.91(0.59-1.41)	0.68
Platelet derived growth factor BB	PDGFbb	Maximum likelihood	13	0.92(0.60-1.42)	0.71
Platelet derived growth factor BB	PDGFbb	MR Egger	13	0.64(0.28-1.48)	0.32
Platelet derived growth factor BB	PDGFbb	Weighted median	13	0.71(0.39-1.29)	0.27
Macrophage inflammatory protein-1β (CCL4)	MIP1b	Inverse variance weighted	17	0.83(0.63-1.10)	0.2
Macrophage inflammatory protein-1β (CCL4)	MIP1b	cML-MA-BIC	17	0.83(0.64-1.06)	0.13
Macrophage inflammatory protein-1β (CCL4)	MIP1b	Maximum likelihood	17	0.83(0.65-1.07)	0.14
Macrophage inflammatory protein-1β (CCL4)	MIP1b	MR Egger	17	0.68(0.45-1.03)	0.09
Macrophage inflammatory protein-1β (CCL4)	MIP1b	Weighted median	17	0.82(0.60-1.13)	0.22
Macrophage inflammatory protein-1α (CCL3)	MIP1a	Inverse variance weighted	7	0.81(0.40-1.61)	0.54
Macrophage inflammatory protein-1α (CCL3)	MIP1a	cML-MA-BIC	7	0.83(0.44-1.55)	0.55
Macrophage inflammatory protein-1α (CCL3)	MIP1a	Maximum likelihood	7	0.80(0.44-1.44)	0.45
Macrophage inflammatory protein-1α (CCL3)	MIP1a	MR Egger	7	0.18(0.04-0.84)	0.08
Macrophage inflammatory protein-1α (CCL3)	MIP1a	Weighted median	7	0.92(0.40-2.12)	0.85
Monokine induced by interferon-gamma (CXCL9)	MIG	Inverse variance weighted	14	0.81(0.53-1.24)	0.33
Monokine induced by interferon-gamma (CXCL9)	MIG	cML-MA-BIC	14	0.85(0.56-1.30)	0.45
Monokine induced by interferon-gamma (CXCL9)	MIG	Maximum likelihood	14	0.80(0.54-1.18)	0.26
Monokine induced by interferon-gamma (CXCL9)	MIG	MR Egger	14	0.47(0.19-1.19)	0.14
Monokine induced by interferon-gamma (CXCL9)	MIG	Weighted median	14	0.89(0.52-1.52)	0.68
Macrophage colony-stimulating factor	MCSF	Inverse variance weighted	8	0.93(0.61-1.43)	0.75
Macrophage colony-stimulating factor	MCSF	cML-MA-BIC	8	0.92(0.61-1.37)	0.67
Macrophage colony-stimulating factor	MCSF	Maximum likelihood	8	0.93(0.63-1.37)	0.71
Macrophage colony-stimulating factor	MCSF	MR Egger	8	1.03(0.46-2.30)	0.94
Macrophage colony-stimulating factor	MCSF	Weighted median	8	0.95(0.56-1.60)	0.84
Monocyte chemotactic protein-3 (CCL7)	MCP3	Inverse variance weighted	3	0.95(0.58-1.56)	0.85
Monocyte chemotactic protein-3 (CCL7)	MCP3	cML-MA-BIC	3	0.97(0.58-1.62)	0.9
Monocyte chemotactic protein-3 (CCL7)	MCP3	Maximum likelihood	3	0.95(0.58-1.57)	0.85
Monocyte chemotactic protein-3 (CCL7)	MCP3	MR Egger	3	2.03(0.41-10.07)	0.54
Monocyte chemotactic protein-3 (CCL7)	MCP3	Weighted median	3	1.03(0.57-1.86)	0.92
Monocyte chemotactic protein-1 (CCL2)	MCP1	Inverse variance weighted	14	1.00(0.52-1.94)	1
Monocyte chemotactic protein-1 (CCL2)	MCP1	cML-MA-BIC	14	0.99(0.60-1.63)	0.97
Monocyte chemotactic protein-1 (CCL2)	MCP1	Maximum likelihood	14	1.00(0.62-1.60)	1
Monocyte chemotactic protein-1 (CCL2)	MCP1	MR Egger	14	0.30(0.07-1.28)	0.13
Monocyte chemotactic protein-1 (CCL2)	MCP1	Weighted median	14	1.06(0.54-2.09)	0.86
Interleukin-12p70	IL-12p70	Inverse variance weighted	10	0.74(0.50-1.09)	0.13
Interleukin-12p70	IL-12p70	cML-MA-BIC	10	0.74(0.50-1.09)	0.13
Interleukin-12p70	IL-12p70	Maximum likelihood	10	0.74(0.50-1.09)	0.13
Interleukin-12p70	IL-12p70	MR Egger	10	0.58(0.30-1.12)	0.15
Interleukin-12p70	IL-12p70	Weighted median	10	0.65(0.42-1.00)	0.05
Interferon gamma-induced protein 10 (CXCL10)	IP10	Inverse variance weighted	10	0.68(0.43-1.07)	0.1
Interferon gamma-induced protein 10 (CXCL10)	IP10	cML-MA-BIC	10	0.68(0.42-1.08)	0.1
Interferon gamma-induced protein 10 (CXCL10)	IP10	Maximum likelihood	10	0.68(0.43-1.08)	0.1
Interferon gamma-induced protein 10 (CXCL10)	IP10	MR Egger	10	0.63(0.25-1.55)	0.34
Interferon gamma-induced protein 10 (CXCL10)	IP10	Weighted median	10	0.66(0.37-1.20)	0.17
Interleukin-18	IL-18	Inverse variance weighted	15	0.87(0.59-1.28)	0.47
Interleukin-18	IL-18	cML-MA-BIC	15	0.85(0.62-1.17)	0.33
Interleukin-18	IL-18	Maximum likelihood	15	0.86(0.63-1.18)	0.35
Interleukin-18	IL-18	MR Egger	15	0.41(0.19-0.86)	0.034
Interleukin-18	IL-18	Weighted median	15	0.66(0.42-1.02)	0.06
Interleukin-17	IL-17	Inverse variance weighted	10	1.19(0.61-2.31)	0.62
Interleukin-17	IL-17	cML-MA-BIC	10	1.20(0.65-2.21)	0.56
Interleukin-17	IL-17	Maximum likelihood	10	1.20(0.65-2.21)	0.56
Interleukin-17	IL-17	MR Egger	10	4.27(1.32-13.75)	0.041
Interleukin-17	IL-17	Weighted median	10	1.93(0.82-4.57)	0.13
Interleukin-13	IL-13	Inverse variance weighted	9	0.74(0.53-1.03)	0.07
Interleukin-13	IL-13	cML-MA-BIC	9	0.74(0.53-1.03)	0.08
Interleukin-13	IL-13	Maximum likelihood	9	0.74(0.53-1.03)	0.07
Interleukin-13	IL-13	MR Egger	9	0.69(0.37-1.30)	0.29
Interleukin-13	IL-13	Weighted median	9	0.73(0.50-1.07)	0.11
Interleukin-10 (before eliminating)	IL-10 (before eliminating)	Inverse variance weighted	10	0.53(0.33-0.85)	0.0091
Interleukin-10 (before eliminating)	IL-10 (before eliminating)	cML-MA-BIC	10	0.52(0.32-0.84)	0.0071
Interleukin-10 (before eliminating)	IL-10 (before eliminating)	Maximum likelihood	10	0.53(0.33-0.84)	0.0074
Interleukin-10 (before eliminating)	IL-10 (before eliminating)	MR Egger	10	0.63(0.22-1.78)	0.41
Interleukin-10 (before eliminating)	IL-10 (before eliminating)	Weighted median	10	0.52(0.30-0.91)	0.023
Interleukin-10 (after eliminating)	IL-10 (after eliminating)	Inverse variance weighted	9	0.54 (0.33-0.88)	0.021
Interleukin-10 (after eliminating)	IL-10 (after eliminating)	cML-MA-BIC	9	0.55 (0.33-0.91)	0.013
Interleukin-10 (after eliminating)	IL-10 (after eliminating)	Maximum likelihood	9	0.54 (0.33-0.88)	0.013
Interleukin-10 (after eliminating)	IL-10 (after eliminating)	MR Egger	9	0.61 (0.20-1.86)	0.41
Interleukin-10 (after eliminating)	IL-10 (after eliminating)	Weighted median	9	0.53 (0.30-0.93)	0.028
Interleukin-8 (CXCL8)	IL-8	Inverse variance weighted	4	0.90(0.42-1.92)	0.79
Interleukin-8 (CXCL8)	IL-8	cML-MA-BIC	4	0.92(0.42-2.01)	0.83
Interleukin-8 (CXCL8)	IL-8	Maximum likelihood	4	0.90(0.42-1.93)	0.78
Interleukin-8 (CXCL8)	IL-8	MR Egger	4	0.88(0.08-9.50)	0.92
Interleukin-8 (CXCL8)	IL-8	Weighted median	4	1.07(0.42-2.70)	0.89
Interleukin-6	IL-6	Inverse variance weighted	5	1.03(0.36-2.98)	0.95
Interleukin-6	IL-6	cML-MA-BIC	5	1.07(0.41-2.83)	0.89
Interleukin-6	IL-6	Maximum likelihood	5	1.04(0.40-2.65)	0.94
Interleukin-6	IL-6	MR Egger	5	0.60(0.05-7.33)	0.71
Interleukin-6	IL-6	Weighted median	5	0.95(0.27-3.33)	0.93
Interleukin-1 receptor antagonist	IL1ra	Inverse variance weighted	6	0.66(0.29-1.49)	0.31
Interleukin-1 receptor antagonist	IL1ra	cML-MA-BIC	6	0.58(0.28-1.20)	0.14
Interleukin-1 receptor antagonist	IL1ra	Maximum likelihood	6	0.65(0.34-1.24)	0.19
Interleukin-1 receptor antagonist	IL1ra	MR Egger	6	0.14(0.03-0.73)	0.08
Interleukin-1 receptor antagonist	IL1ra	Weighted median	6	0.50(0.21-1.17)	0.11
Interleukin-1-beta	IL-1b	Inverse variance weighted	5	0.60(0.29-1.26)	0.18
Interleukin-1-beta	IL-1b	cML-MA-BIC	5	0.60(0.28-1.27)	0.18
Interleukin-1-beta	IL-1b	Maximum likelihood	5	0.60(0.28-1.27)	0.18
Interleukin-1-beta	IL-1b	MR Egger	5	0.36(0.07-1.89)	0.31
Interleukin-1-beta	IL-1b	Weighted median	5	0.59(0.24-1.46)	0.25
Hepatocyte growth factor	HGF	Inverse variance weighted	7	1.06(0.50-2.26)	0.87
Hepatocyte growth factor	HGF	cML-MA-BIC	7	1.07(0.50-2.31)	0.86
Hepatocyte growth factor	HGF	Maximum likelihood	7	1.07(0.50-2.28)	0.87
Hepatocyte growth factor	HGF	MR Egger	7	0.52(0.09-3.05)	0.5
Hepatocyte growth factor	HGF	Weighted median	7	1.06(0.43-2.62)	0.91
Interleukin-9	IL-9	Inverse variance weighted	6	1.23(0.66-2.30)	0.51
Interleukin-9	IL-9	cML-MA-BIC	6	1.26(0.66-2.40)	0.49
Interleukin-9	IL-9	Maximum likelihood	6	1.24(0.66-2.34)	0.51
Interleukin-9	IL-9	MR Egger	6	1.48(0.32-6.78)	0.64
Interleukin-9	IL-9	Weighted median	6	1.14(0.47-2.73)	0.78
Interleukin-7	IL-7	Inverse variance weighted	9	0.71(0.44-1.15)	0.17
Interleukin-7	IL-7	cML-MA-BIC	9	0.68(0.45-1.01)	0.06
Interleukin-7	IL-7	Maximum likelihood	9	0.70(0.48-1.02)	0.07
Interleukin-7	IL-7	MR Egger	9	1.36(0.42-4.44)	0.62
Interleukin-7	IL-7	Weighted median	9	0.61(0.37-1.00)	0.049
Interleukin-5	IL-5	Inverse variance weighted	5	0.80(0.42-1.53)	0.5
Interleukin-5	IL-5	cML-MA-BIC	5	0.81(0.42-1.54)	0.52
Interleukin-5	IL-5	Maximum likelihood	5	0.79(0.42-1.48)	0.46
Interleukin-5	IL-5	MR Egger	5	1.84(0.43-7.81)	0.47
Interleukin-5	IL-5	Weighted median	5	0.83(0.36-1.89)	0.66
Interleukin-4	IL-4	Inverse variance weighted	9	0.70(0.34-1.44)	0.34
Interleukin-4	IL-4	cML-MA-BIC	9	0.70(0.34-1.47)	0.35
Interleukin-4	IL-4	Maximum likelihood	9	0.70(0.34-1.46)	0.35
Interleukin-4	IL-4	MR Egger	9	1.22(0.29-5.16)	0.8
Interleukin-4	IL-4	Weighted median	9	0.90(0.34-2.37)	0.84
Interleukin-2 receptor, alpha subunit	IL2ra	Inverse variance weighted	6	1.10(0.72-1.68)	0.65
Interleukin-2 receptor, alpha subunit	IL2ra	cML-MA-BIC	6	1.11(0.72-1.71)	0.63
Interleukin-2 receptor, alpha subunit	IL2ra	Maximum likelihood	6	1.11(0.72-1.69)	0.64
Interleukin-2 receptor, alpha subunit	IL2ra	MR Egger	6	1.09(0.53-2.25)	0.83
Interleukin-2 receptor, alpha subunit	IL2ra	Weighted median	6	1.12(0.67-1.86)	0.66
Interleukin-2	IL-2	Inverse variance weighted	9	0.85(0.54-1.33)	0.48
Interleukin-2	IL-2	cML-MA-BIC	9	0.83(0.52-1.34)	0.45
Interleukin-2	IL-2	Maximum likelihood	9	0.85(0.53-1.35)	0.48
Interleukin-2	IL-2	MR Egger	9	1.24(0.52-3.00)	0.64
Interleukin-2	IL-2	Weighted median	9	0.74(0.40-1.38)	0.34
Interferon-gamma	IFNg	Inverse variance weighted	9	0.58(0.19-1.73)	0.33
Interferon-gamma	IFNg	cML-MA-BIC	9	0.58(0.25-1.36)	0.21
Interferon-gamma	IFNg	Maximum likelihood	9	0.55(0.26-1.18)	0.13
Interferon-gamma	IFNg	MR Egger	9	1.87(0.23-14.85)	0.57
Interferon-gamma	IFNg	Weighted median	9	0.49(0.17-1.39)	0.18
Growth regulated oncogene-α (CXCL1)	GROa	Inverse variance weighted	10	1.05(0.78-1.42)	0.75
Growth regulated oncogene-α (CXCL1)	GROa	cML-MA-BIC	10	1.06(0.79-1.42)	0.71
Growth regulated oncogene-α (CXCL1)	GROa	Maximum likelihood	10	1.05(0.79-1.41)	0.74
Growth regulated oncogene-α (CXCL1)	GROa	MR Egger	10	1.00(0.48-2.08)	1
Growth regulated oncogene-α (CXCL1)	GROa	Weighted median	10	1.08(0.75-1.54)	0.68
Granulocyte colony-stimulating factor	GCSF	Inverse variance weighted	8	0.97(0.48-1.97)	0.93
Granulocyte colony-stimulating factor	GCSF	cML-MA-BIC	8	0.96(0.47-1.98)	0.91
Granulocyte colony-stimulating factor	GCSF	Maximum likelihood	8	0.97(0.47-1.98)	0.93
Granulocyte colony-stimulating factor	GCSF	MR Egger	8	1.34(0.39-4.55)	0.66
Granulocyte colony-stimulating factor	GCSF	Weighted median	8	1.09(0.44-2.72)	0.85
Basic fibroblast growth factor	bFGF	Inverse variance weighted	5	1.76(0.66-4.69)	0.26
Basic fibroblast growth factor	bFGF	cML-MA-BIC	5	1.80(0.66-4.90)	0.25
Basic fibroblast growth factor	bFGF	Maximum likelihood	5	1.78(0.66-4.84)	0.26
Basic fibroblast growth factor	bFGF	MR Egger	5	15.18(0.49-471.67)	0.22
Basic fibroblast growth factor	bFGF	Weighted median	5	2.80(0.78-9.99)	0.11
Eotaxin (CCL11)	Eotaxin	Inverse variance weighted	16	0.69(0.41-1.15)	0.15
Eotaxin (CCL11)	Eotaxin	cML-MA-BIC	16	0.67(0.43-1.04)	0.08
Eotaxin (CCL11)	Eotaxin	Maximum likelihood	16	0.68(0.44-1.05)	0.08
Eotaxin (CCL11)	Eotaxin	MR Egger	16	0.55(0.16-1.90)	0.36
Eotaxin (CCL11)	Eotaxin	Weighted median	16	0.59(0.31-1.11)	0.1
MR, Mendelian randomization; POI, primary ovarian insufficiency; SNP, single nucleotide polymorphism; OR, odds ratio; CI, confidence interval; IVW, inverse variance weighted; ML, maximum likelihood.

## Sheet: sheet3
Table S3 The heterogeneity of Systemic inflammatory regulators instrumental variables (Systemic inflammatory regulators on POI).
Systemic inflammatory regulators (exposure)	Abbreviation	Cochran's Q	df	P-value	I2(%)
Cutaneous T-cell attracting (CCL27)	CTACK	7.91	8	0.442	0
Beta nerve growth factor	bNGF	4.29	6	0.638	0
Vascular endothelial growth factor	VEGF	8.18	9	0.516	0
Macrophage migration inhibitory factor (glycosylation-inhibiting factor)	MIF	7.01	5	0.22	28.63
TNF-related apoptosis inducing ligand	TRAIL	10.04	14	0.76	0
Tumor necrosis factor-beta	TNFb	8.42	3	0.038	64.35
Tumor necrosis factor-alpha	TNFa	1.43	4	0.839	0
Stromal cell-derived factor-1 alpha (CXCL12)	SDF1a	4.83	8	0.776	0
Stem cell growth factor beta	SCGFb	6.02	13	0.946	0
Stem cell factor	SCF	15.65	8	0.048	48.89
Interleukin-16	IL-16	12.71	9	0.176	29.2
Regulated on Activation, Normal T Cell Expressed and Secreted (CCL5)	RANTES	15.07	8	0.058	46.91
Platelet derived growth factor BB	PDGFbb	12.03	12	0.443	0.28
Macrophage inflammatory protein-1β (CCL4)	MIP1b	20.76	16	0.188	22.95
Macrophage inflammatory protein-1α (CCL3)	MIP1a	8.81	6	0.185	31.87
Monokine induced by interferon-gamma (CXCL9)	MIG	16.1	13	0.244	19.24
Macrophage colony-stimulating factor	MCSF	8.97	7	0.255	21.95
Monocyte chemotactic protein-3 (CCL7)	MCP3	1.39	2	0.5	0
Monocyte chemotactic protein-1 (CCL2)	MCP1	26.89	13	0.013	51.65
Interleukin-12p70	IL-12p70	6.81	9	0.657	0
Interferon gamma-induced protein 10 (CXCL10)	IP10	3.61	9	0.935	0
Interleukin-18	IL-18	22.53	14	0.068	37.86
Interleukin-17	IL-17	11.18	9	0.263	19.53
Interleukin-13	IL-13	5.32	8	0.723	0
Interleukin-10 (before eliminating)	IL-10 (before eliminating)	9.51	9	0.392	5.33
Interleukin-10 (after eliminating)	IL-10 (after eliminating)	5.32	8	0.723	0
Interleukin-8 (CXCL8)	IL-8	2.94	3	0.401	0
Interleukin-6	IL-6	5.28	4	0.259	24.28
Interleukin-1 receptor antagonist	IL1ra	8.66	5	0.123	42.28
Interleukin-1-beta	IL-1b	1.15	4	0.886	0
Hepatocyte growth factor	HGF	3.43	6	0.753	0
Interleukin-9	IL-9	4.42	5	0.491	0
Interleukin-7	IL-7	13.75	8	0.089	41.81
Interleukin-5	IL-5	4.51	4	0.342	11.22
Interleukin-4	IL-4	5.88	8	0.661	0
Interleukin-2 receptor, alpha subunit	IL2ra	4.98	5	0.419	0
Interleukin-2	IL-2	6.46	8	0.596	0
Interferon-gamma	IFNg	19.04	8	0.015	57.98
Growth regulated oncogene-α (CXCL1)	GROa	9.65	9	0.379	6.74
Granulocyte colony-stimulating factor	GCSF	3.98	7	0.783	0
Basic fibroblast growth factor	bFGF	2.81	4	0.591	0
Eotaxin (CCL11)	Eotaxin	21.49	15	0.122	30.21
Df, degree of freedom; POI, primary ovarian insufficiency.

## Sheet: sheet4
Table S4 Directional horizontal pleiotropy assessed by intercept term in MR Egger regression (Systemic inflammatory regulators on POI).
Systemic inflammatory regulators (exposure)	Abbreviation	Egger_intercept	SE	P-value
Cutaneous T-cell attracting (CCL27)	CTACK	-0.073	0.105	0.507
Beta nerve growth factor	bNGF	-0.146	0.203	0.505
Vascular endothelial growth factor	VEGF	-0.02	0.064	0.759
Macrophage migration inhibitory factor (glycosylation-inhibiting factor)	MIF	-0.142	0.16	0.426
TNF-related apoptosis inducing ligand	TRAIL	0.034	0.052	0.53
Tumor necrosis factor-beta	TNFb	0.234	0.12	0.191
Tumor necrosis factor-alpha	TNFa	0.007	0.112	0.957
Stromal cell-derived factor-1 alpha (CXCL12)	SDF1a	0.051	0.087	0.577
Stem cell growth factor beta	SCGFb	0.001	0.068	0.988
Stem cell factor	SCF	0.21	0.134	0.16
Interleukin-16	IL-16	-0.006	0.103	0.959
Regulated on Activation, Normal T Cell Expressed and Secreted (CCL5)	RANTES	0.233	0.182	0.242
Platelet derived growth factor BB	PDGFbb	0.063	0.064	0.345
Macrophage inflammatory protein-1β (CCL4)	MIP1b	0.081	0.063	0.219
Macrophage inflammatory protein-1α (CCL3)	MIP1a	0.282	0.138	0.096
Monokine induced by interferon-gamma (CXCL9)	MIG	0.137	0.108	0.227
Macrophage colony-stimulating factor	MCSF	-0.041	0.141	0.779
Monocyte chemotactic protein-3 (CCL7)	MCP3	-0.233	0.238	0.508
Monocyte chemotactic protein-1 (CCL2)	MCP1	0.181	0.101	0.098
Interleukin-12p70	IL-12p70	0.054	0.061	0.399
Interferon gamma-induced protein 10 (CXCL10)	IP10	0.017	0.088	0.848
Interleukin-18	IL-18	0.192	0.086	0.043
Interleukin-17	IL-17	-0.249	0.1	0.037
Interleukin-13	IL-13	0.021	0.084	0.812
Interleukin-10 (before eliminating)	IL-10 (before eliminating)	-0.026	0.071	0.729
Interleukin-10 (after eliminating)	IL-10 (after eliminating)	-0.017	0.079	0.832
Interleukin-8 (CXCL8)	IL-8	0.004	0.169	0.983
Interleukin-6	IL-6	0.083	0.171	0.661
Interleukin-1 receptor antagonist	IL1ra	0.26	0.131	0.117
Interleukin-1-beta	IL-1b	0.089	0.129	0.541
Hepatocyte growth factor	HGF	0.118	0.135	0.421
Interleukin-9	IL-9	-0.047	0.18	0.808
Interleukin-7	IL-7	-0.193	0.165	0.28
Interleukin-5	IL-5	-0.169	0.135	0.3
Interleukin-4	IL-4	-0.095	0.111	0.421
Interleukin-2 receptor, alpha subunit	IL2ra	0.006	0.113	0.963
Interleukin-2	IL-2	-0.077	0.078	0.356
Interferon-gamma	IFNg	-0.186	0.145	0.241
Growth regulated oncogene-α (CXCL1)	GROa	0.018	0.118	0.885
Granulocyte colony-stimulating factor	GCSF	-0.052	0.083	0.552
Basic fibroblast growth factor	bFGF	-0.242	0.189	0.29
Eotaxin (CCL11)	Eotaxin	0.035	0.09	0.702
MR, Mendelian randomization; POI, primary ovarian insufficiency; SE, standard error.

## Sheet: sheet5
Table S5 MR-PRESSO analysis (Systemic inflammatory regulators on POI).
Systemic inflammatory regulators (exposure)	Abbreviation	MR Analysis	Causal Estimate	SD	T	P-value	RSSobs	Global test P-value	Remove SNP		Outlier-corrected MR-PRESSO
Cutaneous T-cell attracting (CCL27)	CTACK	MR-PRESSO	-0.087	0.207	-0.419	0.686	10.595	0.457	0
Beta nerve growth factor	bNGF	MR-PRESSO	0.35	0.238	1.472	0.192	5.657	0.664	0
Vascular endothelial growth factor	VEGF	MR-PRESSO	-0.314	0.15	-2.091	0.066	8.788	0.688	0
Macrophage migration inhibitory factor (glycosylation-inhibiting factor)	MIF	MR-PRESSO	0.174	0.349	0.497	0.64	10.047	0.235	0
TNF-related apoptosis inducing ligand	TRAIL	MR-PRESSO	0.06	0.129	0.463	0.651	11.385	0.779	0
Tumor necrosis factor-beta	TNFb	MR-PRESSO	0.224	0.364	0.615	0.582	17.221	0.152	0
Tumor necrosis factor-alpha	TNFa	MR-PRESSO	0.073	0.193	0.375	0.727	2.225	0.836	0
Stromal cell-derived factor-1 alpha (CXCL12)	SDF1a	MR-PRESSO	0.7	0.323	2.167	0.062	6.09	0.79	0
Stem cell growth factor beta	SCGFb	MR-PRESSO	-0.133	0.113	-1.176	0.261	7.055	0.958	0
Stem cell factor	SCF	MR-PRESSO	-0.248	0.495	-0.501	0.63	19.291	0.054	0
Interleukin-16	IL-16	MR-PRESSO	-0.015	0.217	-0.07	0.946	14.654	0.254	0
Regulated on Activation, Normal T Cell Expressed and Secreted (CCL5)	RANTES	MR-PRESSO	0.469	0.341	1.374	0.207	19.017	0.073	0
Platelet derived growth factor BB	PDGFbb	MR-PRESSO	-0.08	0.218	-0.368	0.719	15.597	0.421	0
Macrophage inflammatory protein-1β (CCL4)	MIP1b	MR-PRESSO	-0.185	0.144	-1.28	0.219	22.498	0.256	0
Macrophage inflammatory protein-1α (CCL3)	MIP1a	MR-PRESSO	-0.217	0.354	-0.612	0.563	12.246	0.196	0
Monokine induced by interferon-gamma (CXCL9)	MIG	MR-PRESSO	-0.213	0.217	-0.982	0.344	18.7	0.255	0
Macrophage colony-stimulating factor	MCSF	MR-PRESSO	-0.068	0.217	-0.314	0.762	12.281	0.257	0
Monocyte chemotactic protein-3 (CCL7)	MCP3	MR-PRESSO	Not enough instrumental variables
Monocyte chemotactic protein-1 (CCL2)	MCP1	MR-PRESSO	-0.001	0.338	-0.003	0.998	30.573	0.011	1
Interleukin-12p70	IL-12p70	MR-PRESSO	-0.299	0.173	-1.733	0.117	10.484	0.641	0
Interferon gamma-induced protein 10 (CXCL10)	IP10	MR-PRESSO	-0.388	0.149	-2.611	0.028	4.301	0.953	0
Interleukin-18	IL-18	MR-PRESSO	-0.143	0.2	-0.717	0.485	25.314	0.076	0
Interleukin-17	IL-17	MR-PRESSO	0.17	0.341	0.499	0.63	13.981	0.293	0
Interleukin-13	IL-13	MR-PRESSO	-0.3	0.137	-2.197	0.059	6.641	0.756	0
Interleukin-10 (before eliminating)	IL-10 (before eliminating)	MR-PRESSO	-0.634	0.243	-2.609	0.028	10.707	0.52	0
Interleukin-10 (after eliminating)	IL-10 (after eliminating)	MR-PRESSO	-0.603	0.261	-2.31	0.05	10.346	0.453	0
Interleukin-8 (CXCL8)	IL-8	MR-PRESSO	-0.104	0.381	-0.273	0.803	5.272	0.459	0
Interleukin-6	IL-6	MR-PRESSO	0.034	0.54	0.063	0.953	8.173	0.309	0
Interleukin-1 receptor antagonist	IL1ra	MR-PRESSO	-0.423	0.419	-1.009	0.359	12.519	0.152	0
Interleukin-1-beta	IL-1b	MR-PRESSO	-0.506	0.201	-2.52	0.065	1.486	0.924	0
Hepatocyte growth factor	HGF	MR-PRESSO	0.063	0.29	0.215	0.837	4.429	0.784	0
Interleukin-9	IL-9	MR-PRESSO	0.208	0.3	0.694	0.519	6.432	0.477	0
Interleukin-7	IL-7	MR-PRESSO	-0.337	0.244	-1.381	0.205	16.909	0.141	0
Interleukin-5	IL-5	MR-PRESSO	-0.226	0.331	-0.682	0.533	7.745	0.365	0
Interleukin-4	IL-4	MR-PRESSO	-0.351	0.314	-1.119	0.296	7.47	0.672	0
Interleukin-2 receptor, alpha subunit	IL2ra	MR-PRESSO	0.098	0.214	0.459	0.665	6.084	0.535	0
Interleukin-2	IL-2	MR-PRESSO	-0.163	0.206	-0.791	0.452	8.877	0.559	0
Interferon-gamma	IFNg	MR-PRESSO	-0.545	0.558	-0.978	0.357	24.317	0.018	1
Interferon-gamma	IFNg	Outlier-corrected MR-PRESSO	-0.23	0.502	-0.459	0.66	15.971	0.106	0
Growth regulated oncogene-α (CXCL1)	GROa	MR-PRESSO	0.048	0.152	0.317	0.759	10.882	0.483	0
Granulocyte colony-stimulating factor	GCSF	MR-PRESSO	-0.032	0.273	-0.117	0.91	5.332	0.79	0
Basic fibroblast growth factor	bFGF	MR-PRESSO	0.565	0.419	1.348	0.249	4.345	0.635	0
Eotaxin (CCL11)	Eotaxin	MR-PRESSO	-0.377	0.262	-1.442	0.17	24.893	0.121	0
MR-PRESSO, Mendelian randomization pleiotropy residual sum and outlier; POI, primary ovarian insufficiency; SD, standard deviation; RSSobs, observed residual sum of squares; SNP, single nucleotide polymorphism.

## Sheet: sheet6
Table S6 MR steiger test (Systemic inflammatory regulators on POI).
Systemic inflammatory regulators (exposure)	Abbreviation	snp_r2.exposure	snp_r2.outcome	correct_causal_direction	steiger_pval
Cutaneous T-cell attracting (CCL27)	CTACK	0.0909	4.44e-05	TRUE	9.62e-74
Beta nerve growth factor	bNGF	0.048	3.2e-05	TRUE	2.51e-37
Vascular endothelial growth factor	VEGF	0.142	6.67e-05	TRUE	7.66e-226
Macrophage migration inhibitory factor (glycosylation-inhibiting factor)	MIF	0.0415	4.03e-05	TRUE	1e-31
TNF-related apoptosis inducing ligand	TRAIL	0.156	5.59e-05	TRUE	8.87e-288
Tumor necrosis factor-beta	TNFb	0.0983	5.21e-05	TRUE	1.23e-35
Tumor necrosis factor-alpha	TNFa	0.0335	8.13e-06	TRUE	2.98e-26
Stromal cell-derived factor-1 alpha (CXCL12)	SDF1a	0.0327	4.2e-05	TRUE	3.98e-41
Stem cell growth factor beta	SCGFb	0.132	3.65e-05	TRUE	2.81e-112
Stem cell factor	SCF	0.0303	8.86e-05	TRUE	9.33e-50
Interleukin-16	IL-16	0.107	6.98e-05	TRUE	3.19e-83
Regulated on Activation, Normal T Cell Expressed and Secreted (CCL5)	RANTES	0.0632	0.000102	TRUE	2.22e-46
Platelet derived growth factor BB	PDGFbb	0.0749	6.68e-05	TRUE	3.58e-130
Macrophage inflammatory protein-1β (CCL4)	MIP1b	0.228	0.000126	TRUE	0
Macrophage inflammatory protein-1α (CCL3)	MIP1a	0.044	5.13e-05	TRUE	1.27e-33
Monokine induced by interferon-gamma (CXCL9)	MIG	0.0947	9.49e-05	TRUE	1.29e-76
Macrophage colony-stimulating factor	MCSF	0.224	4.99e-05	TRUE	2.04e-48
Monocyte chemotactic protein-3 (CCL7)	MCP3	0.0835	7.81e-06	TRUE	1.63e-17
Monocyte chemotactic protein-1 (CCL2)	MCP1	0.0707	0.000148	TRUE	6.35e-119
Interleukin-12p70	IL-12p70	0.0936	4.99e-05	TRUE	3e-166
Interferon gamma-induced protein 10 (CXCL10)	IP10	0.0664	3.48e-05	TRUE	4.6e-54
Interleukin-18	IL-18	0.144	0.000128	TRUE	4.97e-119
Interleukin-17	IL-17	0.0311	6.31e-05	TRUE	6.7e-49
Interleukin-13	IL-13	0.13	4.68e-05	TRUE	2.25e-106
Interleukin-10 (before eliminating)	IL-10 (before eliminating)	0.0675	9.16e-05	TRUE	3.31e-107
Interleukin-10 (after eliminating)	IL-10 (after eliminating)	0.0644	0.00013	TRUE	1.51e-98
Interleukin-8 (CXCL8)	IL-8	0.0271	1.65e-05	TRUE	1.53e-21
Interleukin-6	IL-6	0.0152	2.9e-05	TRUE	7.93e-26
Interleukin-1 receptor antagonist	IL1ra	0.0373	5.72e-05	TRUE	3.34e-29
Interleukin-1-beta	IL-1b	0.0332	1.63e-05	TRUE	9.71e-25
Hepatocyte growth factor	HGF	0.0252	1.9e-05	TRUE	1.05e-43
Interleukin-9	IL-9	0.0369	2.66e-05	TRUE	1.38e-29
Interleukin-7	IL-7	0.103	9.34e-05	TRUE	6.04e-78
Interleukin-5	IL-5	0.0387	2.76e-05	TRUE	7.84e-29
Interleukin-4	IL-4	0.0257	3.73e-05	TRUE	6.6e-43
Interleukin-2 receptor, alpha subunit	IL2ra	0.0751	2.85e-05	TRUE	1.41e-61
Interleukin-2	IL-2	0.059	3.82e-05	TRUE	3.47e-45
Interferon-gamma	IFNg	0.0272	0.000117	TRUE	7.56e-41
Growth regulated oncogene-α (CXCL1)	GROa	0.171	5.36e-05	TRUE	2.34e-141
Granulocyte colony-stimulating factor	GCSF	0.0233	2.19e-05	TRUE	1.54e-38
Basic fibroblast growth factor	bFGF	0.0153	2.24e-05	TRUE	2.34e-24
Eotaxin (CCL11)	Eotaxin	0.0805	0.000134	TRUE	3.69e-135
MR, Mendelian randomization;POI, primary ovarian insufficiency.

## Sheet: sheet7
Table S7 Summary Results of MR (target Systemic inflammatory regulators on POI).
Systemic inflammatory regulators (exposure)	Abbreviation	MR method	No. of SNP	OR(95%CI)	P-value	Cochran's Q	df	P-value	I2(%)	Egger_intercept	SE	P-value	MR Analysis	Causal Estimate	SD	T	P-value	RSSobs	Global test P-value	Remove SNP	snp_r2.exposure	snp_r2.outcome	correct_causal_direction	steiger_pval
Vascular endothelial growth factor	VEGF	Inverse variance weighted	10	0.73(0.54-0.99)	0.046	8.18	9	0.516	0	-0.02	0.064	0.759	MR-PRESSO	-0.314	0.15	-2.091	0.066	8.788	0.688	0	0.142	6.67e-05	TRUE	7.66e-226
Vascular endothelial growth factor	VEGF	cML-MA-BIC	10	0.73(0.53-1.00)	0.048
Vascular endothelial growth factor	VEGF	Maximum likelihood	10	0.73(0.53-0.99)	0.046
Vascular endothelial growth factor	VEGF	MR Egger	10	0.78(0.46-1.31)	0.38
Vascular endothelial growth factor	VEGF	Weighted median	10	0.73(0.52-1.03)	0.07
Interleukin-10 (before eliminating)	IL-10 (before eliminating)	Inverse variance weighted	10	0.53(0.33-0.85)	0.0091	9.51	9	0.392	5.33	-0.026	0.071	0.729	MR-PRESSO	-0.634	0.243	-2.609	0.028	10.707	0.52	0	0.0675	9.16e-05	TRUE	3.31e-107
Interleukin-10 (before eliminating)	IL-10 (before eliminating)	cML-MA-BIC	10	0.52(0.32-0.84)	0.0071
Interleukin-10 (before eliminating)	IL-10 (before eliminating)	Maximum likelihood	10	0.53(0.33-0.84)	0.0074
Interleukin-10 (before eliminating)	IL-10 (before eliminating)	MR Egger	10	0.63(0.22-1.78)	0.41
Interleukin-10 (before eliminating)	IL-10 (before eliminating)	Weighted median	10	0.52(0.30-0.91)	0.023
Interleukin-10 (after eliminating)	IL-10 (after eliminating)	Inverse variance weighted	9	0.54 (0.33-0.88)	0.021	5.32	8	0.723	0	-0.017	0.079	0.832	MR-PRESSO	-0.603	0.261	-2.31	0.05	10.346	0.453	0	0.0644	0.00013	TRUE	1.51e-98
Interleukin-10 (after eliminating)	IL-10 (after eliminating)	cML-MA-BIC	9	0.55 (0.33-0.91)	0.013
Interleukin-10 (after eliminating)	IL-10 (after eliminating)	Maximum likelihood	9	0.54 (0.33-0.88)	0.013
Interleukin-10 (after eliminating)	IL-10 (after eliminating)	MR Egger	9	0.61 (0.20-1.86)	0.41
Interleukin-10 (after eliminating)	IL-10 (after eliminating)	Weighted median	9	0.53 (0.30-0.93)	0.028
MR, Mendelian randomization; PRESSO, pleiotropy residual sum and outlier; POI, primary ovarian insufficiency; SNP, single nucleotide polymorphism; SE, standard error; Df, degree of freedom; SD, standard deviation; RSSobs, observed residual sum of squares.

## Sheet: sheet8
Table S8 Instrumental variables used in MR analysis (POI on Systemic inflammatory regulators).
Systemic inflammatory regulators (Outcome)	Abbreviation	SNP	Effect allele	Other allele	Exposure (POI)			Outcome (Systemic inflammatory regulators)			R2	F
					Beta	SE	P-value	Beta	SE	P-value
Cutaneous T-cell attracting (CCL27)	CTACK	rs143448714	A	G	2.084	0.443	2.49e-06	0.039	0.089	0.563	0.000194	22.18
Cutaneous T-cell attracting (CCL27)	CTACK	rs35228278	G	T	0.58	0.118	9.09e-07	0.001	0.032	0.985	0.000211	24.13
Cutaneous T-cell attracting (CCL27)	CTACK	rs4907423	T	G	0.56	0.114	9.48e-07	0.028	0.029	0.321	0.000211	24.03
Cutaneous T-cell attracting (CCL27)	CTACK	rs56249153	T	C	0.663	0.145	4.99e-06	0.029	0.043	0.493	0.000183	20.84
Cutaneous T-cell attracting (CCL27)	CTACK	rs6996970	A	C	0.563	0.11	3.38e-07	0.026	0.029	0.406	0.000228	26.02
Cutaneous T-cell attracting (CCL27)	CTACK	rs7167956	T	C	0.771	0.168	4.49e-06	-0.007	0.041	0.873	0.000184	21.03
Cutaneous T-cell attracting (CCL27)	CTACK	rs72664690	A	G	0.546	0.116	2.28e-06	-0.028	0.029	0.339	0.000196	22.34
Cutaneous T-cell attracting (CCL27)	CTACK	rs72826162	C	T	1.161	0.254	4.94e-06	-0.08	0.063	0.197	0.000183	20.87
Cutaneous T-cell attracting (CCL27)	CTACK	rs7530952	G	A	0.461	0.097	1.98e-06	-0.046	0.026	0.077	0.000198	22.63
Beta nerve growth factor	bNGF	rs143448714	A	G	2.084	0.443	2.49e-06	-0.037	0.093	0.668	0.000194	22.18
Beta nerve growth factor	bNGF	rs35228278	G	T	0.58	0.118	9.09e-07	-0.01	0.032	0.663	0.000211	24.13
Beta nerve growth factor	bNGF	rs4907423	T	G	0.56	0.114	9.48e-07	0.036	0.029	0.215	0.000211	24.03
Beta nerve growth factor	bNGF	rs56249153	T	C	0.663	0.145	4.99e-06	0.033	0.044	0.461	0.000183	20.84
Beta nerve growth factor	bNGF	rs6996970	A	C	0.563	0.11	3.38e-07	0.001	0.03	0.997	0.000228	26.02
Beta nerve growth factor	bNGF	rs7167956	T	C	0.771	0.168	4.49e-06	0.029	0.042	0.481	0.000184	21.03
Beta nerve growth factor	bNGF	rs72664690	A	G	0.546	0.116	2.28e-06	-0.038	0.03	0.207	0.000196	22.34
Beta nerve growth factor	bNGF	rs72826162	C	T	1.161	0.254	4.94e-06	0.025	0.064	0.762	0.000183	20.87
Beta nerve growth factor	bNGF	rs7530952	G	A	0.461	0.097	1.98e-06	0.034	0.026	0.201	0.000198	22.63
Vascular endothelial growth factor	VEGF	rs116005451	A	G	2.371	0.513	3.85e-06	0.007	0.113	0.947	0.000187	21.33
Vascular endothelial growth factor	VEGF	rs143448714	A	G	2.084	0.443	2.49e-06	-0.038	0.066	0.539	0.000194	22.18
Vascular endothelial growth factor	VEGF	rs35228278	G	T	0.58	0.118	9.09e-07	0.01	0.023	0.723	0.000211	24.13
Vascular endothelial growth factor	VEGF	rs4907423	T	G	0.56	0.114	9.48e-07	0.015	0.021	0.469	0.000211	24.03
Vascular endothelial growth factor	VEGF	rs56249153	T	C	0.663	0.145	4.99e-06	0.105	0.031	0.000862	0.000183	20.84
Vascular endothelial growth factor	VEGF	rs6996970	A	C	0.563	0.11	3.38e-07	-0.011	0.022	0.607	0.000228	26.02
Vascular endothelial growth factor	VEGF	rs7167956	T	C	0.771	0.168	4.49e-06	0.026	0.03	0.373	0.000184	21.03
Vascular endothelial growth factor	VEGF	rs72664690	A	G	0.546	0.116	2.28e-06	0.005	0.021	0.823	0.000196	22.34
Vascular endothelial growth factor	VEGF	rs72826162	C	T	1.161	0.254	4.94e-06	0.032	0.044	0.481	0.000183	20.87
Vascular endothelial growth factor	VEGF	rs7530952	G	A	0.461	0.097	1.98e-06	-0.002	0.019	0.929	0.000198	22.63
Macrophage migration inhibitory factor (glycosylation-inhibiting factor)	MIF	rs143448714	A	G	2.084	0.443	2.49e-06	0.012	0.091	0.89	0.000194	22.18
Macrophage migration inhibitory factor (glycosylation-inhibiting factor)	MIF	rs35228278	G	T	0.58	0.118	9.09e-07	0.01	0.032	0.798	0.000211	24.13
Macrophage migration inhibitory factor (glycosylation-inhibiting factor)	MIF	rs4907423	T	G	0.56	0.114	9.48e-07	-0.002	0.029	0.941	0.000211	24.03
Macrophage migration inhibitory factor (glycosylation-inhibiting factor)	MIF	rs56249153	T	C	0.663	0.145	4.99e-06	0.039	0.043	0.358	0.000183	20.84
Macrophage migration inhibitory factor (glycosylation-inhibiting factor)	MIF	rs6996970	A	C	0.563	0.11	3.38e-07	0.061	0.03	0.041	0.000228	26.02
Macrophage migration inhibitory factor (glycosylation-inhibiting factor)	MIF	rs7167956	T	C	0.771	0.168	4.49e-06	0.014	0.042	0.734	0.000184	21.03
Macrophage migration inhibitory factor (glycosylation-inhibiting factor)	MIF	rs72664690	A	G	0.546	0.116	2.28e-06	-0.028	0.03	0.339	0.000196	22.34
Macrophage migration inhibitory factor (glycosylation-inhibiting factor)	MIF	rs72826162	C	T	1.161	0.254	4.94e-06	-0.085	0.064	0.16	0.000183	20.87
Macrophage migration inhibitory factor (glycosylation-inhibiting factor)	MIF	rs7530952	G	A	0.461	0.097	1.98e-06	0.005	0.026	0.865	0.000198	22.63
TNF-related apoptosis inducing ligand	TRAIL	rs143448714	A	G	2.084	0.443	2.49e-06	-0.018	0.061	0.754	0.000194	22.18
TNF-related apoptosis inducing ligand	TRAIL	rs35228278	G	T	0.58	0.118	9.09e-07	0.013	0.022	0.575	0.000211	24.13
TNF-related apoptosis inducing ligand	TRAIL	rs4907423	T	G	0.56	0.114	9.48e-07	-0.007	0.019	0.714	0.000211	24.03
TNF-related apoptosis inducing ligand	TRAIL	rs56249153	T	C	0.663	0.145	4.99e-06	0.002	0.029	0.942	0.000183	20.84
TNF-related apoptosis inducing ligand	TRAIL	rs6996970	A	C	0.563	0.11	3.38e-07	0.033	0.02	0.093	0.000228	26.02
TNF-related apoptosis inducing ligand	TRAIL	rs7167956	T	C	0.771	0.168	4.49e-06	0.008	0.028	0.787	0.000184	21.03
TNF-related apoptosis inducing ligand	TRAIL	rs72664690	A	G	0.546	0.116	2.28e-06	-0.007	0.02	0.717	0.000196	22.34
TNF-related apoptosis inducing ligand	TRAIL	rs72826162	C	T	1.161	0.254	4.94e-06	-0.02	0.041	0.622	0.000183	20.87
TNF-related apoptosis inducing ligand	TRAIL	rs7530952	G	A	0.461	0.097	1.98e-06	0.016	0.017	0.343	0.000198	22.63
Tumor necrosis factor-beta	TNFb	rs35228278	G	T	0.58	0.118	9.09e-07	-0.091	0.05	0.056	0.000211	24.13
Tumor necrosis factor-beta	TNFb	rs4907423	T	G	0.56	0.114	9.48e-07	0.009	0.044	0.838	0.000211	24.03
Tumor necrosis factor-beta	TNFb	rs56249153	T	C	0.663	0.145	4.99e-06	-0.058	0.066	0.385	0.000183	20.84
Tumor necrosis factor-beta	TNFb	rs6996970	A	C	0.563	0.11	3.38e-07	0.067	0.046	0.145	0.000228	26.02
Tumor necrosis factor-beta	TNFb	rs7167956	T	C	0.771	0.168	4.49e-06	-0.013	0.063	0.808	0.000184	21.03
Tumor necrosis factor-beta	TNFb	rs72664690	A	G	0.546	0.116	2.28e-06	-0.057	0.045	0.207	0.000196	22.34
Tumor necrosis factor-beta	TNFb	rs7530952	G	A	0.461	0.097	1.98e-06	-0.117	0.04	0.003	0.000198	22.63
Tumor necrosis factor-alpha	TNFa	rs143448714	A	G	2.084	0.443	2.49e-06	0.02	0.09	0.817	0.000194	22.18
Tumor necrosis factor-alpha	TNFa	rs35228278	G	T	0.58	0.118	9.09e-07	-0.006	0.033	0.811	0.000211	24.13
Tumor necrosis factor-alpha	TNFa	rs4907423	T	G	0.56	0.114	9.48e-07	0.003	0.03	0.939	0.000211	24.03
Tumor necrosis factor-alpha	TNFa	rs56249153	T	C	0.663	0.145	4.99e-06	0.04	0.044	0.363	0.000183	20.84
Tumor necrosis factor-alpha	TNFa	rs6996970	A	C	0.563	0.11	3.38e-07	0.017	0.03	0.542	0.000228	26.02
Tumor necrosis factor-alpha	TNFa	rs7167956	T	C	0.771	0.168	4.49e-06	-0.029	0.042	0.495	0.000184	21.03
Tumor necrosis factor-alpha	TNFa	rs72664690	A	G	0.546	0.116	2.28e-06	0.005	0.03	0.871	0.000196	22.34
Tumor necrosis factor-alpha	TNFa	rs72826162	C	T	1.161	0.254	4.94e-06	0.003	0.065	0.982	0.000183	20.87
Tumor necrosis factor-alpha	TNFa	rs7530952	G	A	0.461	0.097	1.98e-06	-0.025	0.027	0.341	0.000198	22.63
Stromal cell-derived factor-1 alpha (CXCL12)	SDF0a	rs116005451	A	G	2.371	0.513	3.85e-06	-0.042	0.106	0.43	0.000187	21.33
Stromal cell-derived factor-1 alpha (CXCL12)	SDF1a	rs143448714	A	G	2.084	0.443	2.49e-06	-0.08	0.062	0.133	0.000194	22.18
Stromal cell-derived factor-1 alpha (CXCL12)	SDF1a	rs35228278	G	T	0.58	0.118	9.09e-07	0.001	0.023	0.723	0.000211	24.13
Stromal cell-derived factor-1 alpha (CXCL12)	SDF1a	rs4907423	T	G	0.56	0.114	9.48e-07	0.015	0.02	0.358	0.000211	24.03
Stromal cell-derived factor-1 alpha (CXCL12)	SDF1a	rs56249153	T	C	0.663	0.145	4.99e-06	0.035	0.03	0.847	0.000183	20.84
Stromal cell-derived factor-1 alpha (CXCL12)	SDF1a	rs6996970	A	C	0.563	0.11	3.38e-07	0.023	0.021	0.119	0.000228	26.02
Stromal cell-derived factor-1 alpha (CXCL12)	SDF1a	rs7167956	T	C	0.771	0.168	4.49e-06	0	0.029	0.799	0.000184	21.03
Stromal cell-derived factor-1 alpha (CXCL12)	SDF1a	rs72664690	A	G	0.546	0.116	2.28e-06	-0.017	0.02	0.64	0.000196	22.34
Stromal cell-derived factor-1 alpha (CXCL12)	SDF1a	rs72826162	C	T	1.161	0.254	4.94e-06	0.051	0.043	0.491	0.000183	20.87
Stromal cell-derived factor-1 alpha (CXCL12)	SDF1a	rs7530952	G	A	0.461	0.097	1.98e-06	-0.004	0.018	0.862	0.000198	22.63
Stem cell growth factor beta	SCGFb	rs143448714	A	G	2.084	0.443	2.49e-06	0.007	0.088	0.836	0.000194	22.18
Stem cell growth factor beta	SCGFb	rs35228278	G	T	0.58	0.118	9.09e-07	-0.053	0.032	0.081	0.000211	24.13
Stem cell growth factor beta	SCGFb	rs4907423	T	G	0.56	0.114	9.48e-07	0.005	0.029	0.838	0.000211	24.03
Stem cell growth factor beta	SCGFb	rs56249153	T	C	0.663	0.145	4.99e-06	-0.018	0.042	0.664	0.000183	20.84
Stem cell growth factor beta	SCGFb	rs6996970	A	C	0.563	0.11	3.38e-07	0.002	0.029	0.978	0.000228	26.02
Stem cell growth factor beta	SCGFb	rs7167956	T	C	0.771	0.168	4.49e-06	-0.047	0.041	0.25	0.000184	21.03
Stem cell growth factor beta	SCGFb	rs72664690	A	G	0.546	0.116	2.28e-06	-0.064	0.029	0.027	0.000196	22.34
Stem cell growth factor beta	SCGFb	rs72826162	C	T	1.161	0.254	4.94e-06	-0.052	0.062	0.341	0.000183	20.87
Stem cell growth factor beta	SCGFb	rs7530952	G	A	0.461	0.097	1.98e-06	0.036	0.026	0.158	0.000198	22.63
Stem cell factor	SCF	rs116005451	A	G	2.371	0.513	3.85e-06	0.001	0.104	0.991	0.000187	21.33
Stem cell factor	SCF	rs143448714	A	G	2.084	0.443	2.49e-06	-0.019	0.06	0.665	0.000194	22.18
Stem cell factor	SCF	rs35228278	G	T	0.58	0.118	9.09e-07	-0.002	0.021	0.949	0.000211	24.13
Stem cell factor	SCF	rs4907423	T	G	0.56	0.114	9.48e-07	0.004	0.019	0.824	0.000211	24.03
Stem cell factor	SCF	rs56249153	T	C	0.663	0.145	4.99e-06	0.021	0.029	0.493	0.000183	20.84
Stem cell factor	SCF	rs6996970	A	C	0.563	0.11	3.38e-07	-0.013	0.02	0.513	0.000228	26.02
Stem cell factor	SCF	rs7167956	T	C	0.771	0.168	4.49e-06	0.018	0.028	0.536	0.000184	21.03
Stem cell factor	SCF	rs72664690	A	G	0.546	0.116	2.28e-06	-0.025	0.02	0.202	0.000196	22.34
Stem cell factor	SCF	rs72826162	C	T	1.161	0.254	4.94e-06	-0.009	0.041	0.833	0.000183	20.87
Stem cell factor	SCF	rs7530952	G	A	0.461	0.097	1.98e-06	0.013	0.017	0.452	0.000198	22.63
Interleukin-16	IL-16	rs143448714	A	G	2.084	0.443	2.49e-06	0.054	0.09	0.565	0.000194	22.18
Interleukin-16	IL-16	rs35228278	G	T	0.58	0.118	9.09e-07	-0.034	0.032	0.269	0.000211	24.13
Interleukin-16	IL-16	rs4907423	T	G	0.56	0.114	9.48e-07	-0.008	0.029	0.778	0.000211	24.03
Interleukin-16	IL-16	rs56249153	T	C	0.663	0.145	4.99e-06	0.011	0.044	0.806	0.000183	20.84
Interleukin-16	IL-16	rs6996970	A	C	0.563	0.11	3.38e-07	0.008	0.03	0.766	0.000228	26.02
Interleukin-16	IL-16	rs7167956	T	C	0.771	0.168	4.49e-06	0.031	0.042	0.461	0.000184	21.03
Interleukin-16	IL-16	rs72664690	A	G	0.546	0.116	2.28e-06	0.025	0.03	0.409	0.000196	22.34
Interleukin-16	IL-16	rs72826162	C	T	1.161	0.254	4.94e-06	-0.039	0.064	0.568	0.000183	20.87
Interleukin-16	IL-16	rs7530952	G	A	0.461	0.097	1.98e-06	-0.003	0.026	0.898	0.000198	22.63
Regulated on Activation, Normal T Cell Expressed and Secreted (CCL5)	RANTES	rs143448714	A	G	2.084	0.443	2.49e-06	-0.014	0.092	0.934	0.000194	22.18
Regulated on Activation, Normal T Cell Expressed and Secreted (CCL5)	RANTES	rs35228278	G	T	0.58	0.118	9.09e-07	-0.026	0.033	0.37	0.000211	24.13
Regulated on Activation, Normal T Cell Expressed and Secreted (CCL5)	RANTES	rs4907423	T	G	0.56	0.114	9.48e-07	-0.018	0.03	0.531	0.000211	24.03
Regulated on Activation, Normal T Cell Expressed and Secreted (CCL5)	RANTES	rs56249153	T	C	0.663	0.145	4.99e-06	-0.044	0.044	0.32	0.000183	20.84
Regulated on Activation, Normal T Cell Expressed and Secreted (CCL5)	RANTES	rs6996970	A	C	0.563	0.11	3.38e-07	-0.009	0.031	0.725	0.000228	26.02
Regulated on Activation, Normal T Cell Expressed and Secreted (CCL5)	RANTES	rs7167956	T	C	0.771	0.168	4.49e-06	0.038	0.042	0.364	0.000184	21.03
Regulated on Activation, Normal T Cell Expressed and Secreted (CCL5)	RANTES	rs72664690	A	G	0.546	0.116	2.28e-06	-0.05	0.031	0.105	0.000196	22.34
Regulated on Activation, Normal T Cell Expressed and Secreted (CCL5)	RANTES	rs72826162	C	T	1.161	0.254	4.94e-06	-0.001	0.066	0.991	0.000183	20.87
Regulated on Activation, Normal T Cell Expressed and Secreted (CCL5)	RANTES	rs7530952	G	A	0.461	0.097	1.98e-06	-0.014	0.027	0.6	0.000198	22.63
Platelet derived growth factor BB	PDGFbb	rs116005451	A	G	2.371	0.513	3.85e-06	-0.052	0.105	0.648	0.000187	21.33
Platelet derived growth factor BB	PDGFbb	rs143448714	A	G	2.084	0.443	2.49e-06	0.003	0.061	0.978	0.000194	22.18
Platelet derived growth factor BB	PDGFbb	rs35228278	G	T	0.58	0.118	9.09e-07	0.012	0.022	0.578	0.000211	24.13
Platelet derived growth factor BB	PDGFbb	rs4907423	T	G	0.56	0.114	9.48e-07	0.016	0.019	0.41	0.000211	24.03
Platelet derived growth factor BB	PDGFbb	rs56249153	T	C	0.663	0.145	4.99e-06	0.028	0.029	0.333	0.000183	20.84
Platelet derived growth factor BB	PDGFbb	rs6996970	A	C	0.563	0.11	3.38e-07	0.008	0.02	0.689	0.000228	26.02
Platelet derived growth factor BB	PDGFbb	rs7167956	T	C	0.771	0.168	4.49e-06	-0.004	0.028	0.901	0.000184	21.03
Platelet derived growth factor BB	PDGFbb	rs72664690	A	G	0.546	0.116	2.28e-06	0.003	0.02	0.884	0.000196	22.34
Platelet derived growth factor BB	PDGFbb	rs72826162	C	T	1.161	0.254	4.94e-06	0.066	0.041	0.112	0.000183	20.87
Platelet derived growth factor BB	PDGFbb	rs7530952	G	A	0.461	0.097	1.98e-06	0.004	0.017	0.811	0.000198	22.63
Macrophage inflammatory protein-1β (CCL4)	MIP1b	rs116005451	A	G	2.371	0.513	3.85e-06	-0.128	0.105	0.239	0.000187	21.33
Macrophage inflammatory protein-1β (CCL4)	MIP1b	rs143448714	A	G	2.084	0.443	2.49e-06	-0.084	0.061	0.169	0.000194	22.18
Macrophage inflammatory protein-1β (CCL4)	MIP1b	rs35228278	G	T	0.58	0.118	9.09e-07	-0.013	0.021	0.501	0.000211	24.13
Macrophage inflammatory protein-1β (CCL4)	MIP1b	rs4907423	T	G	0.56	0.114	9.48e-07	0.027	0.019	0.153	0.000211	24.03
Macrophage inflammatory protein-1β (CCL4)	MIP1b	rs56249153	T	C	0.663	0.145	4.99e-06	-0.001	0.029	0.934	0.000183	20.84
Macrophage inflammatory protein-1β (CCL4)	MIP1b	rs6996970	A	C	0.563	0.11	3.38e-07	-0.023	0.02	0.225	0.000228	26.02
Macrophage inflammatory protein-1β (CCL4)	MIP1b	rs7167956	T	C	0.771	0.168	4.49e-06	-0.048	0.028	0.082	0.000184	21.03
Macrophage inflammatory protein-1β (CCL4)	MIP1b	rs72664690	A	G	0.546	0.116	2.28e-06	-0.018	0.02	0.348	0.000196	22.34
Macrophage inflammatory protein-1β (CCL4)	MIP1b	rs72826162	C	T	1.161	0.254	4.94e-06	0.018	0.041	0.648	0.000183	20.87
Macrophage inflammatory protein-1β (CCL4)	MIP1b	rs7530952	G	A	0.461	0.097	1.98e-06	0.018	0.017	0.294	0.000198	22.63
Macrophage inflammatory protein-1α (CCL3)	MIP1a	rs143448714	A	G	2.084	0.443	2.49e-06	-0.018	0.09	0.931	0.000194	22.18
Macrophage inflammatory protein-1α (CCL3)	MIP1a	rs35228278	G	T	0.58	0.118	9.09e-07	0.008	0.032	0.827	0.000211	24.13
Macrophage inflammatory protein-1α (CCL3)	MIP1a	rs4907423	T	G	0.56	0.114	9.48e-07	-0.006	0.029	0.834	0.000211	24.03
Macrophage inflammatory protein-1α (CCL3)	MIP1a	rs56249153	T	C	0.663	0.145	4.99e-06	0.044	0.043	0.311	0.000183	20.84
Macrophage inflammatory protein-1α (CCL3)	MIP1a	rs6996970	A	C	0.563	0.11	3.38e-07	0.038	0.03	0.207	0.000228	26.02
Macrophage inflammatory protein-1α (CCL3)	MIP1a	rs7167956	T	C	0.771	0.168	4.49e-06	0.004	0.042	0.921	0.000184	21.03
Macrophage inflammatory protein-1α (CCL3)	MIP1a	rs72664690	A	G	0.546	0.116	2.28e-06	0.006	0.03	0.836	0.000196	22.34
Macrophage inflammatory protein-1α (CCL3)	MIP1a	rs72826162	C	T	1.161	0.254	4.94e-06	0.052	0.064	0.412	0.000183	20.87
Macrophage inflammatory protein-1α (CCL3)	MIP1a	rs7530952	G	A	0.461	0.097	1.98e-06	0.014	0.026	0.601	0.000198	22.63
Monokine induced by interferon-gamma (CXCL9)	MIG	rs143448714	A	G	2.084	0.443	2.49e-06	-0.065	0.088	0.451	0.000194	22.18
Monokine induced by interferon-gamma (CXCL9)	MIG	rs35228278	G	T	0.58	0.118	9.09e-07	-0.052	0.032	0.095	0.000211	24.13
Monokine induced by interferon-gamma (CXCL9)	MIG	rs4907423	T	G	0.56	0.114	9.48e-07	0.052	0.029	0.065	0.000211	24.03
Monokine induced by interferon-gamma (CXCL9)	MIG	rs56249153	T	C	0.663	0.145	4.99e-06	0.047	0.042	0.282	0.000183	20.84
Monokine induced by interferon-gamma (CXCL9)	MIG	rs6996970	A	C	0.563	0.11	3.38e-07	0.031	0.029	0.31	0.000228	26.02
Monokine induced by interferon-gamma (CXCL9)	MIG	rs7167956	T	C	0.771	0.168	4.49e-06	-0.037	0.041	0.359	0.000184	21.03
Monokine induced by interferon-gamma (CXCL9)	MIG	rs72664690	A	G	0.546	0.116	2.28e-06	-0.03	0.029	0.308	0.000196	22.34
Monokine induced by interferon-gamma (CXCL9)	MIG	rs72826162	C	T	1.161	0.254	4.94e-06	0.023	0.062	0.734	0.000183	20.87
Monokine induced by interferon-gamma (CXCL9)	MIG	rs7530952	G	A	0.461	0.097	1.98e-06	-0.06	0.026	0.019	0.000198	22.63
Macrophage colony-stimulating factor	MCSF	rs143448714	A	G	2.084	0.443	2.49e-06	0.029	0.115	0.809	0.000194	22.18
Macrophage colony-stimulating factor	MCSF	rs35228278	G	T	0.58	0.118	9.09e-07	-0.028	0.039	0.421	0.000211	24.13
Macrophage colony-stimulating factor	MCSF	rs4907423	T	G	0.56	0.114	9.48e-07	0.013	0.035	0.704	0.000211	24.03
Macrophage colony-stimulating factor	MCSF	rs56249153	T	C	0.663	0.145	4.99e-06	0.055	0.051	0.28	0.000183	20.84
Macrophage colony-stimulating factor	MCSF	rs6996970	A	C	0.563	0.11	3.38e-07	0.034	0.036	0.334	0.000228	26.02
Macrophage colony-stimulating factor	MCSF	rs7167956	T	C	0.771	0.168	4.49e-06	-0.019	0.05	0.701	0.000184	21.03
Macrophage colony-stimulating factor	MCSF	rs72664690	A	G	0.546	0.116	2.28e-06	-0.027	0.035	0.454	0.000196	22.34
Macrophage colony-stimulating factor	MCSF	rs72826162	C	T	1.161	0.254	4.94e-06	-0.006	0.077	0.903	0.000183	20.87
Macrophage colony-stimulating factor	MCSF	rs7530952	G	A	0.461	0.097	1.98e-06	-0.054	0.031	0.082	0.000198	22.63
Monocyte chemotactic protein-3 (CCL7)	MCP3	rs143448714	A	G	2.084	0.443	2.49e-06	-0.209	0.167	0.285	0.000194	22.18
Monocyte chemotactic protein-3 (CCL7)	MCP3	rs35228278	G	T	0.58	0.118	9.09e-07	0.016	0.059	0.859	0.000211	24.13
Monocyte chemotactic protein-3 (CCL7)	MCP3	rs4907423	T	G	0.56	0.114	9.48e-07	-0.077	0.053	0.152	0.000211	24.03
Monocyte chemotactic protein-3 (CCL7)	MCP3	rs56249153	T	C	0.663	0.145	4.99e-06	0.09	0.08	0.27	0.000183	20.84
Monocyte chemotactic protein-3 (CCL7)	MCP3	rs6996970	A	C	0.563	0.11	3.38e-07	-0.023	0.055	0.676	0.000228	26.02
Monocyte chemotactic protein-3 (CCL7)	MCP3	rs7167956	T	C	0.771	0.168	4.49e-06	-0.058	0.073	0.42	0.000184	21.03
Monocyte chemotactic protein-3 (CCL7)	MCP3	rs72664690	A	G	0.546	0.116	2.28e-06	0.02	0.052	0.708	0.000196	22.34
Monocyte chemotactic protein-3 (CCL7)	MCP3	rs72826162	C	T	1.161	0.254	4.94e-06	0.145	0.111	0.194	0.000183	20.87
Monocyte chemotactic protein-3 (CCL7)	MCP3	rs7530952	G	A	0.461	0.097	1.98e-06	-0.09	0.048	0.056	0.000198	22.63
Monocyte chemotactic protein-1 (CCL2)	MCP1	rs116005451	A	G	2.371	0.513	3.85e-06	-0.003	0.105	0.965	0.000187	21.33
Monocyte chemotactic protein-1 (CCL2)	MCP1	rs143448714	A	G	2.084	0.443	2.49e-06	0.062	0.061	0.307	0.000194	22.18
Monocyte chemotactic protein-1 (CCL2)	MCP1	rs35228278	G	T	0.58	0.118	9.09e-07	-0.017	0.022	0.399	0.000211	24.13
Monocyte chemotactic protein-1 (CCL2)	MCP1	rs4907423	T	G	0.56	0.114	9.48e-07	-0.012	0.019	0.535	0.000211	24.03
Monocyte chemotactic protein-1 (CCL2)	MCP1	rs56249153	T	C	0.663	0.145	4.99e-06	0.02	0.029	0.509	0.000183	20.84
Monocyte chemotactic protein-1 (CCL2)	MCP1	rs6996970	A	C	0.563	0.11	3.38e-07	0.036	0.02	0.072	0.000228	26.02
Monocyte chemotactic protein-1 (CCL2)	MCP1	rs7167956	T	C	0.771	0.168	4.49e-06	-0.009	0.028	0.747	0.000184	21.03
Monocyte chemotactic protein-1 (CCL2)	MCP1	rs72664690	A	G	0.546	0.116	2.28e-06	-0.047	0.02	0.017	0.000196	22.34
Monocyte chemotactic protein-1 (CCL2)	MCP1	rs72826162	C	T	1.161	0.254	4.94e-06	0.006	0.041	0.902	0.000183	20.87
Monocyte chemotactic protein-1 (CCL2)	MCP1	rs7530952	G	A	0.461	0.097	1.98e-06	-0.006	0.017	0.742	0.000198	22.63
Interleukin-12p70	IL-12p70	rs116005451	A	G	2.371	0.513	3.85e-06	-0.039	0.103	0.714	0.000187	21.33
Interleukin-12p70	IL-12p70	rs143448714	A	G	2.084	0.443	2.49e-06	-0.063	0.061	0.31	0.000194	22.18
Interleukin-12p70	IL-12p70	rs35228278	G	T	0.58	0.118	9.09e-07	0	0.022	0.933	0.000211	24.13
Interleukin-12p70	IL-12p70	rs4907423	T	G	0.56	0.114	9.48e-07	0.007	0.019	0.712	0.000211	24.03
Interleukin-12p70	IL-12p70	rs56249153	T	C	0.663	0.145	4.99e-06	0.097	0.029	0.000925	0.000183	20.84
Interleukin-12p70	IL-12p70	rs6996970	A	C	0.563	0.11	3.38e-07	0.001	0.02	0.971	0.000228	26.02
Interleukin-12p70	IL-12p70	rs7167956	T	C	0.771	0.168	4.49e-06	0.02	0.028	0.453	0.000184	21.03
Interleukin-12p70	IL-12p70	rs72664690	A	G	0.546	0.116	2.28e-06	0.001	0.02	0.959	0.000196	22.34
Interleukin-12p70	IL-12p70	rs72826162	C	T	1.161	0.254	4.94e-06	0.072	0.041	0.087	0.000183	20.87
Interleukin-12p70	IL-12p70	rs7530952	G	A	0.461	0.097	1.98e-06	-0.005	0.017	0.772	0.000198	22.63
Interferon gamma-induced protein 10 (CXCL10)	IP10	rs143448714	A	G	2.084	0.443	2.49e-06	-0.055	0.088	0.607	0.000194	22.18
Interferon gamma-induced protein 10 (CXCL10)	IP10	rs35228278	G	T	0.58	0.118	9.09e-07	-0.025	0.032	0.408	0.000211	24.13
Interferon gamma-induced protein 10 (CXCL10)	IP10	rs4907423	T	G	0.56	0.114	9.48e-07	0.021	0.029	0.448	0.000211	24.03
Interferon gamma-induced protein 10 (CXCL10)	IP10	rs56249153	T	C	0.663	0.145	4.99e-06	0.065	0.043	0.135	0.000183	20.84
Interferon gamma-induced protein 10 (CXCL10)	IP10	rs6996970	A	C	0.563	0.11	3.38e-07	0.046	0.029	0.122	0.000228	26.02
Interferon gamma-induced protein 10 (CXCL10)	IP10	rs7167956	T	C	0.771	0.168	4.49e-06	-0.054	0.041	0.179	0.000184	21.03
Interferon gamma-induced protein 10 (CXCL10)	IP10	rs72664690	A	G	0.546	0.116	2.28e-06	-0.047	0.029	0.112	0.000196	22.34
Interferon gamma-induced protein 10 (CXCL10)	IP10	rs72826162	C	T	1.161	0.254	4.94e-06	0.011	0.062	0.885	0.000183	20.87
Interferon gamma-induced protein 10 (CXCL10)	IP10	rs7530952	G	A	0.461	0.097	1.98e-06	-0.01	0.026	0.702	0.000198	22.63
Interleukin-18	IL-18	rs116005451	A	G	2.371	0.513	3.85e-06	-0.603	0.199	0.00242	0.000187	21.33
Interleukin-18	IL-18	rs143448714	A	G	2.084	0.443	2.49e-06	-0.043	0.089	0.579	0.000194	22.18
Interleukin-18	IL-18	rs35228278	G	T	0.58	0.118	9.09e-07	-0.003	0.032	0.878	0.000211	24.13
Interleukin-18	IL-18	rs4907423	T	G	0.56	0.114	9.48e-07	0.026	0.029	0.342	0.000211	24.03
Interleukin-18	IL-18	rs56249153	T	C	0.663	0.145	4.99e-06	0.027	0.043	0.533	0.000183	20.84
Interleukin-18	IL-18	rs6996970	A	C	0.563	0.11	3.38e-07	-0.047	0.029	0.098	0.000228	26.02
Interleukin-18	IL-18	rs7167956	T	C	0.771	0.168	4.49e-06	0.024	0.041	0.562	0.000184	21.03
Interleukin-18	IL-18	rs72664690	A	G	0.546	0.116	2.28e-06	0.015	0.03	0.608	0.000196	22.34
Interleukin-18	IL-18	rs72826162	C	T	1.161	0.254	4.94e-06	0.039	0.063	0.534	0.000183	20.87
Interleukin-18	IL-18	rs7530952	G	A	0.461	0.097	1.98e-06	-0.009	0.026	0.731	0.000198	22.63
Interleukin-17	IL-17	rs116005451	A	G	2.371	0.513	3.85e-06	0.016	0.107	0.795	0.000187	21.33
Interleukin-17	IL-17	rs143448714	A	G	2.084	0.443	2.49e-06	-0.02	0.063	0.786	0.000194	22.18
Interleukin-17	IL-17	rs35228278	G	T	0.58	0.118	9.09e-07	-0.025	0.022	0.24	0.000211	24.13
Interleukin-17	IL-17	rs4907423	T	G	0.56	0.114	9.48e-07	0.019	0.02	0.352	0.000211	24.03
Interleukin-17	IL-17	rs56249153	T	C	0.663	0.145	4.99e-06	0.042	0.03	0.175	0.000183	20.84
Interleukin-17	IL-17	rs6996970	A	C	0.563	0.11	3.38e-07	-0.015	0.021	0.457	0.000228	26.02
Interleukin-17	IL-17	rs7167956	T	C	0.771	0.168	4.49e-06	-0.008	0.029	0.77	0.000184	21.03
Interleukin-17	IL-17	rs72664690	A	G	0.546	0.116	2.28e-06	-0.008	0.02	0.693	0.000196	22.34
Interleukin-17	IL-17	rs72826162	C	T	1.161	0.254	4.94e-06	0.015	0.043	0.731	0.000183	20.87
Interleukin-17	IL-17	rs7530952	G	A	0.461	0.097	1.98e-06	0	0.018	0.985	0.000198	22.63
Interleukin-13	IL-13	rs143448714	A	G	2.084	0.443	2.49e-06	-0.04	0.09	0.723	0.000194	22.18
Interleukin-13	IL-13	rs35228278	G	T	0.58	0.118	9.09e-07	0.018	0.032	0.629	0.000211	24.13
Interleukin-13	IL-13	rs4907423	T	G	0.56	0.114	9.48e-07	-0.005	0.029	0.855	0.000211	24.03
Interleukin-13	IL-13	rs56249153	T	C	0.663	0.145	4.99e-06	0.145	0.043	0.000834	0.000183	20.84
Interleukin-13	IL-13	rs6996970	A	C	0.563	0.11	3.38e-07	0.025	0.03	0.382	0.000228	26.02
Interleukin-13	IL-13	rs7167956	T	C	0.771	0.168	4.49e-06	-0.004	0.041	0.914	0.000184	21.03
Interleukin-13	IL-13	rs72664690	A	G	0.546	0.116	2.28e-06	0.001	0.03	0.961	0.000196	22.34
Interleukin-13	IL-13	rs72826162	C	T	1.161	0.254	4.94e-06	0.064	0.064	0.334	0.000183	20.87
Interleukin-13	IL-13	rs7530952	G	A	0.461	0.097	1.98e-06	-0.003	0.026	0.925	0.000198	22.63
Interleukin-10	IL-10	rs116005451	A	G	2.371	0.513	3.85e-06	-0.019	0.111	0.868	0.000187	21.33
Interleukin-10	IL-10	rs143448714	A	G	2.084	0.443	2.49e-06	-0.078	0.064	0.228	0.000194	22.18
Interleukin-10	IL-10	rs35228278	G	T	0.58	0.118	9.09e-07	0.02	0.022	0.405	0.000211	24.13
Interleukin-10	IL-10	rs4907423	T	G	0.56	0.114	9.48e-07	0.008	0.02	0.67	0.000211	24.03
Interleukin-10	IL-10	rs56249153	T	C	0.663	0.145	4.99e-06	0.051	0.03	0.096	0.000183	20.84
Interleukin-10	IL-10	rs6996970	A	C	0.563	0.11	3.38e-07	-0.007	0.021	0.716	0.000228	26.02
Interleukin-10	IL-10	rs7167956	T	C	0.771	0.168	4.49e-06	-0.01	0.029	0.73	0.000184	21.03
Interleukin-10	IL-10	rs72664690	A	G	0.546	0.116	2.28e-06	0.022	0.02	0.28	0.000196	22.34
Interleukin-10	IL-10	rs72826162	C	T	1.161	0.254	4.94e-06	0.03	0.043	0.497	0.000183	20.87
Interleukin-10	IL-10	rs7530952	G	A	0.461	0.097	1.98e-06	-0.003	0.018	0.883	0.000198	22.63
Interleukin-8 (CXCL8)	IL-8	rs143448714	A	G	2.084	0.443	2.49e-06	0.025	0.091	0.742	0.000194	22.18
Interleukin-8 (CXCL8)	IL-8	rs35228278	G	T	0.58	0.118	9.09e-07	-0.007	0.032	0.796	0.000211	24.13
Interleukin-8 (CXCL8)	IL-8	rs4907423	T	G	0.56	0.114	9.48e-07	0.039	0.029	0.186	0.000211	24.03
Interleukin-8 (CXCL8)	IL-8	rs56249153	T	C	0.663	0.145	4.99e-06	0.076	0.044	0.081	0.000183	20.84
Interleukin-8 (CXCL8)	IL-8	rs6996970	A	C	0.563	0.11	3.38e-07	0.008	0.03	0.811	0.000228	26.02
Interleukin-8 (CXCL8)	IL-8	rs7167956	T	C	0.771	0.168	4.49e-06	0.003	0.042	0.946	0.000184	21.03
Interleukin-8 (CXCL8)	IL-8	rs72664690	A	G	0.546	0.116	2.28e-06	-0.007	0.03	0.799	0.000196	22.34
Interleukin-8 (CXCL8)	IL-8	rs72826162	C	T	1.161	0.254	4.94e-06	0.04	0.064	0.492	0.000183	20.87
Interleukin-8 (CXCL8)	IL-8	rs7530952	G	A	0.461	0.097	1.98e-06	-0.004	0.026	0.884	0.000198	22.63
Interleukin-6	IL-6	rs143448714	A	G	2.084	0.443	2.49e-06	-0.008	0.061	0.88	0.000194	22.18
Interleukin-6	IL-6	rs35228278	G	T	0.58	0.118	9.09e-07	0.001	0.022	0.941	0.000211	24.13
Interleukin-6	IL-6	rs4907423	T	G	0.56	0.114	9.48e-07	0.026	0.019	0.167	0.000211	24.03
Interleukin-6	IL-6	rs56249153	T	C	0.663	0.145	4.99e-06	0.056	0.029	0.062	0.000183	20.84
Interleukin-6	IL-6	rs6996970	A	C	0.563	0.11	3.38e-07	-0.006	0.02	0.784	0.000228	26.02
Interleukin-6	IL-6	rs7167956	T	C	0.771	0.168	4.49e-06	0.001	0.028	0.963	0.000184	21.03
Interleukin-6	IL-6	rs72664690	A	G	0.546	0.116	2.28e-06	0.008	0.02	0.715	0.000196	22.34
Interleukin-6	IL-6	rs72826162	C	T	1.161	0.254	4.94e-06	0.016	0.042	0.74	0.000183	20.87
Interleukin-6	IL-6	rs7530952	G	A	0.461	0.097	1.98e-06	-0.029	0.017	0.095	0.000198	22.63
Interleukin-1 receptor antagonist	IL1ra	rs143448714	A	G	2.084	0.443	2.49e-06	0.026	0.09	0.689	0.000194	22.18
Interleukin-1 receptor antagonist	IL1ra	rs35228278	G	T	0.58	0.118	9.09e-07	-0.004	0.032	0.89	0.000211	24.13
Interleukin-1 receptor antagonist	IL1ra	rs4907423	T	G	0.56	0.114	9.48e-07	0.008	0.029	0.812	0.000211	24.03
Interleukin-1 receptor antagonist	IL1ra	rs56249153	T	C	0.663	0.145	4.99e-06	0.109	0.042	0.011	0.000183	20.84
Interleukin-1 receptor antagonist	IL1ra	rs6996970	A	C	0.563	0.11	3.38e-07	0.012	0.029	0.678	0.000228	26.02
Interleukin-1 receptor antagonist	IL1ra	rs7167956	T	C	0.771	0.168	4.49e-06	0.017	0.041	0.686	0.000184	21.03
Interleukin-1 receptor antagonist	IL1ra	rs72664690	A	G	0.546	0.116	2.28e-06	-0.009	0.03	0.75	0.000196	22.34
Interleukin-1 receptor antagonist	IL1ra	rs72826162	C	T	1.161	0.254	4.94e-06	0.017	0.063	0.856	0.000183	20.87
Interleukin-1 receptor antagonist	IL1ra	rs7530952	G	A	0.461	0.097	1.98e-06	-0.023	0.026	0.37	0.000198	22.63
Interleukin-1-beta	IL-1b	rs116005451	A	G	2.371	0.513	3.85e-06	0.283	0.168	0.29	0.000187	21.33
Interleukin-1-beta	IL-1b	rs143448714	A	G	2.084	0.443	2.49e-06	0.027	0.071	0.753	0.000194	22.18
Interleukin-1-beta	IL-1b	rs35228278	G	T	0.58	0.118	9.09e-07	0.015	0.025	0.191	0.000211	24.13
Interleukin-1-beta	IL-1b	rs4907423	T	G	0.56	0.114	9.48e-07	0	0.023	0.712	0.000211	24.03
Interleukin-1-beta	IL-1b	rs56249153	T	C	0.663	0.145	4.99e-06	0.074	0.034	0.047	0.000183	20.84
Interleukin-1-beta	IL-1b	rs6996970	A	C	0.563	0.11	3.38e-07	0.029	0.023	0.405	0.000228	26.02
Interleukin-1-beta	IL-1b	rs7167956	T	C	0.771	0.168	4.49e-06	-0.008	0.033	0.98	0.000184	21.03
Interleukin-1-beta	IL-1b	rs72664690	A	G	0.546	0.116	2.28e-06	-0.025	0.023	0.451	0.000196	22.34
Interleukin-1-beta	IL-1b	rs72826162	C	T	1.161	0.254	4.94e-06	0.004	0.05	0.875	0.000183	20.87
Interleukin-1-beta	IL-1b	rs7530952	G	A	0.461	0.097	1.98e-06	-0.036	0.02	0.417	0.000198	22.63
Hepatocyte growth factor	HGF	rs143448714	A	G	2.084	0.443	2.49e-06	-0.101	0.061	0.1	0.000194	22.18
Hepatocyte growth factor	HGF	rs35228278	G	T	0.58	0.118	9.09e-07	0.034	0.022	0.126	0.000211	24.13
Hepatocyte growth factor	HGF	rs4907423	T	G	0.56	0.114	9.48e-07	0.016	0.019	0.401	0.000211	24.03
Hepatocyte growth factor	HGF	rs56249153	T	C	0.663	0.145	4.99e-06	0.034	0.029	0.272	0.000183	20.84
Hepatocyte growth factor	HGF	rs6996970	A	C	0.563	0.11	3.38e-07	0	0.02	0.983	0.000228	26.02
Hepatocyte growth factor	HGF	rs7167956	T	C	0.771	0.168	4.49e-06	-0.015	0.028	0.566	0.000184	21.03
Hepatocyte growth factor	HGF	rs72664690	A	G	0.546	0.116	2.28e-06	0.01	0.02	0.597	0.000196	22.34
Hepatocyte growth factor	HGF	rs72826162	C	T	1.161	0.254	4.94e-06	0.031	0.042	0.449	0.000183	20.87
Hepatocyte growth factor	HGF	rs7530952	G	A	0.461	0.097	1.98e-06	0.009	0.017	0.601	0.000198	22.63
Interleukin-9	IL-9	rs143448714	A	G	2.084	0.443	2.49e-06	0.048	0.09	0.57	0.000194	22.18
Interleukin-9	IL-9	rs35228278	G	T	0.58	0.118	9.09e-07	0.023	0.032	0.502	0.000211	24.13
Interleukin-9	IL-9	rs4907423	T	G	0.56	0.114	9.48e-07	-0.006	0.029	0.826	0.000211	24.03
Interleukin-9	IL-9	rs56249153	T	C	0.663	0.145	4.99e-06	0.053	0.043	0.213	0.000183	20.84
Interleukin-9	IL-9	rs6996970	A	C	0.563	0.11	3.38e-07	0.002	0.029	0.975	0.000228	26.02
Interleukin-9	IL-9	rs7167956	T	C	0.771	0.168	4.49e-06	-0.101	0.041	0.013	0.000184	21.03
Interleukin-9	IL-9	rs72664690	A	G	0.546	0.116	2.28e-06	-0.01	0.03	0.744	0.000196	22.34
Interleukin-9	IL-9	rs72826162	C	T	1.161	0.254	4.94e-06	0.011	0.063	0.927	0.000183	20.87
Interleukin-9	IL-9	rs7530952	G	A	0.461	0.097	1.98e-06	-0.022	0.026	0.404	0.000198	22.63
Interleukin-7	IL-7	rs143448714	A	G	2.084	0.443	2.49e-06	-0.006	0.093	0.942	0.000194	22.18
Interleukin-7	IL-7	rs35228278	G	T	0.58	0.118	9.09e-07	0.033	0.033	0.378	0.000211	24.13
Interleukin-7	IL-7	rs4907423	T	G	0.56	0.114	9.48e-07	-0.007	0.03	0.828	0.000211	24.03
Interleukin-7	IL-7	rs56249153	T	C	0.663	0.145	4.99e-06	0.101	0.044	0.023	0.000183	20.84
Interleukin-7	IL-7	rs6996970	A	C	0.563	0.11	3.38e-07	0.024	0.03	0.415	0.000228	26.02
Interleukin-7	IL-7	rs7167956	T	C	0.771	0.168	4.49e-06	0.038	0.042	0.375	0.000184	21.03
Interleukin-7	IL-7	rs72664690	A	G	0.546	0.116	2.28e-06	0.022	0.031	0.467	0.000196	22.34
Interleukin-7	IL-7	rs72826162	C	T	1.161	0.254	4.94e-06	0.026	0.065	0.713	0.000183	20.87
Interleukin-7	IL-7	rs7530952	G	A	0.461	0.097	1.98e-06	-0.011	0.027	0.694	0.000198	22.63
Interleukin-5	IL-5	rs143448714	A	G	2.084	0.443	2.49e-06	-0.041	0.091	0.658	0.000194	22.18
Interleukin-5	IL-5	rs35228278	G	T	0.58	0.118	9.09e-07	0.016	0.033	0.68	0.000211	24.13
Interleukin-5	IL-5	rs4907423	T	G	0.56	0.114	9.48e-07	-0.019	0.03	0.534	0.000211	24.03
Interleukin-5	IL-5	rs56249153	T	C	0.663	0.145	4.99e-06	0.103	0.045	0.024	0.000183	20.84
Interleukin-5	IL-5	rs6996970	A	C	0.563	0.11	3.38e-07	0.012	0.031	0.722	0.000228	26.02
Interleukin-5	IL-5	rs7167956	T	C	0.771	0.168	4.49e-06	0.028	0.042	0.51	0.000184	21.03
Interleukin-5	IL-5	rs72664690	A	G	0.546	0.116	2.28e-06	-0.037	0.031	0.233	0.000196	22.34
Interleukin-5	IL-5	rs72826162	C	T	1.161	0.254	4.94e-06	-0.001	0.065	0.917	0.000183	20.87
Interleukin-5	IL-5	rs7530952	G	A	0.461	0.097	1.98e-06	0.021	0.027	0.423	0.000198	22.63
Interleukin-4	IL-4	rs116005451	A	G	2.371	0.513	3.85e-06	0.003	0.104	0.923	0.000187	21.33
Interleukin-4	IL-4	rs143448714	A	G	2.084	0.443	2.49e-06	0.013	0.061	0.881	0.000194	22.18
Interleukin-4	IL-4	rs35228278	G	T	0.58	0.118	9.09e-07	-0.01	0.022	0.604	0.000211	24.13
Interleukin-4	IL-4	rs4907423	T	G	0.56	0.114	9.48e-07	0.014	0.019	0.471	0.000211	24.03
Interleukin-4	IL-4	rs56249153	T	C	0.663	0.145	4.99e-06	0.03	0.029	0.332	0.000183	20.84
Interleukin-4	IL-4	rs6996970	A	C	0.563	0.11	3.38e-07	0.008	0.02	0.704	0.000228	26.02
Interleukin-4	IL-4	rs7167956	T	C	0.771	0.168	4.49e-06	0.003	0.028	0.911	0.000184	21.03
Interleukin-4	IL-4	rs72664690	A	G	0.546	0.116	2.28e-06	0.007	0.02	0.723	0.000196	22.34
Interleukin-4	IL-4	rs72826162	C	T	1.161	0.254	4.94e-06	0.014	0.042	0.752	0.000183	20.87
Interleukin-4	IL-4	rs7530952	G	A	0.461	0.097	1.98e-06	-0.006	0.017	0.722	0.000198	22.63
Interleukin-2 receptor, alpha subunit	IL2ra	rs143448714	A	G	2.084	0.443	2.49e-06	-0.028	0.089	0.655	0.000194	22.18
Interleukin-2 receptor, alpha subunit	IL2ra	rs35228278	G	T	0.58	0.118	9.09e-07	0.005	0.032	0.877	0.000211	24.13
Interleukin-2 receptor, alpha subunit	IL2ra	rs4907423	T	G	0.56	0.114	9.48e-07	0.022	0.029	0.416	0.000211	24.03
Interleukin-2 receptor, alpha subunit	IL2ra	rs56249153	T	C	0.663	0.145	4.99e-06	0.073	0.042	0.087	0.000183	20.84
Interleukin-2 receptor, alpha subunit	IL2ra	rs6996970	A	C	0.563	0.11	3.38e-07	-0.003	0.029	0.907	0.000228	26.02
Interleukin-2 receptor, alpha subunit	IL2ra	rs7167956	T	C	0.771	0.168	4.49e-06	-0.025	0.041	0.541	0.000184	21.03
Interleukin-2 receptor, alpha subunit	IL2ra	rs72664690	A	G	0.546	0.116	2.28e-06	-0.069	0.029	0.018	0.000196	22.34
Interleukin-2 receptor, alpha subunit	IL2ra	rs72826162	C	T	1.161	0.254	4.94e-06	-0.081	0.062	0.188	0.000183	20.87
Interleukin-2 receptor, alpha subunit	IL2ra	rs7530952	G	A	0.461	0.097	1.98e-06	-0.032	0.026	0.209	0.000198	22.63
Interleukin-2	IL-2	rs143448714	A	G	2.084	0.443	2.49e-06	0.071	0.091	0.393	0.000194	22.18
Interleukin-2	IL-2	rs35228278	G	T	0.58	0.118	9.09e-07	-0.021	0.032	0.51	0.000211	24.13
Interleukin-2	IL-2	rs4907423	T	G	0.56	0.114	9.48e-07	0.032	0.029	0.286	0.000211	24.03
Interleukin-2	IL-2	rs56249153	T	C	0.663	0.145	4.99e-06	0.063	0.043	0.148	0.000183	20.84
Interleukin-2	IL-2	rs6996970	A	C	0.563	0.11	3.38e-07	0.032	0.03	0.282	0.000228	26.02
Interleukin-2	IL-2	rs7167956	T	C	0.771	0.168	4.49e-06	-0.016	0.042	0.702	0.000184	21.03
Interleukin-2	IL-2	rs72664690	A	G	0.546	0.116	2.28e-06	0.025	0.03	0.409	0.000196	22.34
Interleukin-2	IL-2	rs72826162	C	T	1.161	0.254	4.94e-06	0.004	0.065	0.957	0.000183	20.87
Interleukin-2	IL-2	rs7530952	G	A	0.461	0.097	1.98e-06	-0.016	0.026	0.55	0.000198	22.63
Interferon-gamma	IFNg	rs116005451	A	G	2.371	0.513	3.85e-06	0.018	0.11	0.842	0.000187	21.33
Interferon-gamma	IFNg	rs143448714	A	G	2.084	0.443	2.49e-06	-0.026	0.063	0.716	0.000194	22.18
Interferon-gamma	IFNg	rs35228278	G	T	0.58	0.118	9.09e-07	-0.02	0.022	0.333	0.000211	24.13
Interferon-gamma	IFNg	rs4907423	T	G	0.56	0.114	9.48e-07	-0.003	0.02	0.888	0.000211	24.03
Interferon-gamma	IFNg	rs56249153	T	C	0.663	0.145	4.99e-06	0.059	0.03	0.057	0.000183	20.84
Interferon-gamma	IFNg	rs6996970	A	C	0.563	0.11	3.38e-07	0.006	0.021	0.798	0.000228	26.02
Interferon-gamma	IFNg	rs7167956	T	C	0.771	0.168	4.49e-06	0.006	0.029	0.829	0.000184	21.03
Interferon-gamma	IFNg	rs72664690	A	G	0.546	0.116	2.28e-06	0.013	0.021	0.541	0.000196	22.34
Interferon-gamma	IFNg	rs72826162	C	T	1.161	0.254	4.94e-06	-0.005	0.043	0.9	0.000183	20.87
Interferon-gamma	IFNg	rs7530952	G	A	0.461	0.097	1.98e-06	0.002	0.018	0.914	0.000198	22.63
Growth regulated oncogene-α (CXCL1)	GROa	rs143448714	A	G	2.084	0.443	2.49e-06	-0.01	0.09	0.924	0.000194	22.18
Growth regulated oncogene-α (CXCL1)	GROa	rs35228278	G	T	0.58	0.118	9.09e-07	-0.021	0.032	0.493	0.000211	24.13
Growth regulated oncogene-α (CXCL1)	GROa	rs4907423	T	G	0.56	0.114	9.48e-07	0.039	0.029	0.185	0.000211	24.03
Growth regulated oncogene-α (CXCL1)	GROa	rs56249153	T	C	0.663	0.145	4.99e-06	0.099	0.044	0.023	0.000183	20.84
Growth regulated oncogene-α (CXCL1)	GROa	rs6996970	A	C	0.563	0.11	3.38e-07	0.033	0.03	0.264	0.000228	26.02
Growth regulated oncogene-α (CXCL1)	GROa	rs7167956	T	C	0.771	0.168	4.49e-06	0.01	0.042	0.802	0.000184	21.03
Growth regulated oncogene-α (CXCL1)	GROa	rs72664690	A	G	0.546	0.116	2.28e-06	-0.112	0.03	0.000197	0.000196	22.34
Growth regulated oncogene-α (CXCL1)	GROa	rs72826162	C	T	1.161	0.254	4.94e-06	0.013	0.064	0.85	0.000183	20.87
Growth regulated oncogene-α (CXCL1)	GROa	rs7530952	G	A	0.461	0.097	1.98e-06	-0.037	0.026	0.155	0.000198	22.63
Granulocyte colony-stimulating factor	GCSF	rs116005451	A	G	2.371	0.513	3.85e-06	0.099	0.105	0.322	0.000187	21.33
Granulocyte colony-stimulating factor	GCSF	rs143448714	A	G	2.084	0.443	2.49e-06	-0.069	0.062	0.259	0.000194	22.18
Granulocyte colony-stimulating factor	GCSF	rs35228278	G	T	0.58	0.118	9.09e-07	0.002	0.022	0.951	0.000211	24.13
Granulocyte colony-stimulating factor	GCSF	rs4907423	T	G	0.56	0.114	9.48e-07	0.031	0.019	0.114	0.000211	24.03
Granulocyte colony-stimulating factor	GCSF	rs56249153	T	C	0.663	0.145	4.99e-06	0.024	0.029	0.442	0.000183	20.84
Granulocyte colony-stimulating factor	GCSF	rs6996970	A	C	0.563	0.11	3.38e-07	0.022	0.02	0.297	0.000228	26.02
Granulocyte colony-stimulating factor	GCSF	rs7167956	T	C	0.771	0.168	4.49e-06	0.052	0.028	0.066	0.000184	21.03
Granulocyte colony-stimulating factor	GCSF	rs72664690	A	G	0.546	0.116	2.28e-06	-0.006	0.02	0.771	0.000196	22.34
Granulocyte colony-stimulating factor	GCSF	rs72826162	C	T	1.161	0.254	4.94e-06	0.02	0.042	0.649	0.000183	20.87
Granulocyte colony-stimulating factor	GCSF	rs7530952	G	A	0.461	0.097	1.98e-06	0.009	0.018	0.6	0.000198	22.63
Basic fibroblast growth factor	bFGF	rs116005451	A	G	2.371	0.513	3.85e-06	0.129	0.109	0.193	0.000187	21.33
Basic fibroblast growth factor	bFGF	rs143448714	A	G	2.084	0.443	2.49e-06	-0.02	0.063	0.767	0.000194	22.18
Basic fibroblast growth factor	bFGF	rs35228278	G	T	0.58	0.118	9.09e-07	-0.016	0.023	0.49	0.000211	24.13
Basic fibroblast growth factor	bFGF	rs4907423	T	G	0.56	0.114	9.48e-07	0.02	0.02	0.311	0.000211	24.03
Basic fibroblast growth factor	bFGF	rs56249153	T	C	0.663	0.145	4.99e-06	0.036	0.03	0.251	0.000183	20.84
Basic fibroblast growth factor	bFGF	rs6996970	A	C	0.563	0.11	3.38e-07	0.013	0.021	0.561	0.000228	26.02
Basic fibroblast growth factor	bFGF	rs7167956	T	C	0.771	0.168	4.49e-06	0.014	0.029	0.617	0.000184	21.03
Basic fibroblast growth factor	bFGF	rs72664690	A	G	0.546	0.116	2.28e-06	0.001	0.021	0.973	0.000196	22.34
Basic fibroblast growth factor	bFGF	rs72826162	C	T	1.161	0.254	4.94e-06	0.021	0.043	0.625	0.000183	20.87
Basic fibroblast growth factor	bFGF	rs7530952	G	A	0.461	0.097	1.98e-06	0.019	0.018	0.289	0.000198	22.63
Eotaxin (CCL11)	Eotaxin	rs116005451	A	G	2.371	0.513	3.85e-06	-0.065	0.106	0.572	0.000187	21.33
Eotaxin (CCL11)	Eotaxin	rs143448714	A	G	2.084	0.443	2.49e-06	0.035	0.061	0.585	0.000194	22.18
Eotaxin (CCL11)	Eotaxin	rs35228278	G	T	0.58	0.118	9.09e-07	0.014	0.022	0.558	0.000211	24.13
Eotaxin (CCL11)	Eotaxin	rs4907423	T	G	0.56	0.114	9.48e-07	0.012	0.019	0.522	0.000211	24.03
Eotaxin (CCL11)	Eotaxin	rs56249153	T	C	0.663	0.145	4.99e-06	0.035	0.029	0.255	0.000183	20.84
Eotaxin (CCL11)	Eotaxin	rs6996970	A	C	0.563	0.11	3.38e-07	0.014	0.02	0.538	0.000228	26.02
Eotaxin (CCL11)	Eotaxin	rs7167956	T	C	0.771	0.168	4.49e-06	0.004	0.028	0.881	0.000184	21.03
Eotaxin (CCL11)	Eotaxin	rs72664690	A	G	0.546	0.116	2.28e-06	-0.008	0.02	0.683	0.000196	22.34
Eotaxin (CCL11)	Eotaxin	rs72826162	C	T	1.161	0.254	4.94e-06	0.012	0.042	0.787	0.000183	20.87
Eotaxin (CCL11)	Eotaxin	rs7530952	G	A	0.461	0.097	1.98e-06	0.007	0.017	0.669	0.000198	22.63
MR, Mendelian randomization; POI, primary ovarian insufficiency; SNP, single nucleotide polymorphism; SE, standard error.

## Sheet: sheet9
Table S9 Full result of MR estimates (POI on Systemic inflammatory regulators).
Systemic inflammatory regulators (Outcome)	Abbreviation	MR method	No. of SNP	b(95%CI)	P-value
Cutaneous T-cell attracting (CCL27)	CTACK	Inverse variance weighted	9	-0.0056(-0.04,0.0288)	0.75
Cutaneous T-cell attracting (CCL27)	CTACK	cML-MA-BIC	9	-0.0057(-0.0408,0.0295)	0.75
Cutaneous T-cell attracting (CCL27)	CTACK	Maximum likelihood	9	-0.0056(-0.0407,0.0295)	0.75
Cutaneous T-cell attracting (CCL27)	CTACK	MR Egger	9	0.0134(-0.0884,0.1152)	0.8
Cutaneous T-cell attracting (CCL27)	CTACK	Weighted median	9	0.0058(-0.0395,0.0511)	0.8
Beta nerve growth factor	bNGF	Inverse variance weighted	9	0.0131(-0.0222,0.0483)	0.47
Beta nerve growth factor	bNGF	cML-MA-BIC	9	0.0135(-0.0224,0.0494)	0.46
Beta nerve growth factor	bNGF	Maximum likelihood	9	0.0134(-0.0224,0.0493)	0.46
Beta nerve growth factor	bNGF	MR Egger	9	-0.0148(-0.1151,0.0854)	0.78
Beta nerve growth factor	bNGF	Weighted median	9	0.0127(-0.0335,0.0588)	0.59
Vascular endothelial growth factor	VEGF	Inverse variance weighted	10	0.018(-0.0098,0.0457)	0.2
Vascular endothelial growth factor	VEGF	cML-MA-BIC	10	0.0165(-0.0099,0.043)	0.22
Vascular endothelial growth factor	VEGF	Maximum likelihood	10	0.0188(-0.0062,0.0437)	0.14
Vascular endothelial growth factor	VEGF	MR Egger	10	0.0045(-0.07,0.079)	0.91
Vascular endothelial growth factor	VEGF	Weighted median	10	0.0108(-0.0212,0.0428)	0.51
Macrophage migration inhibitory factor (glycosylation-inhibiting factor)	MIF	Inverse variance weighted	9	0.0089(-0.0262,0.044)	0.62
Macrophage migration inhibitory factor (glycosylation-inhibiting factor)	MIF	cML-MA-BIC	9	0.009(-0.027,0.0449)	0.62
Macrophage migration inhibitory factor (glycosylation-inhibiting factor)	MIF	Maximum likelihood	9	0.0092(-0.0266,0.045)	0.61
Macrophage migration inhibitory factor (glycosylation-inhibiting factor)	MIF	MR Egger	9	-0.0234(-0.1235,0.0766)	0.66
Macrophage migration inhibitory factor (glycosylation-inhibiting factor)	MIF	Weighted median	9	0.0082(-0.0386,0.0551)	0.73
TNF-related apoptosis inducing ligand	TRAIL	Inverse variance weighted	9	0.0074(-0.0158,0.0307)	0.53
TNF-related apoptosis inducing ligand	TRAIL	cML-MA-BIC	9	0.0076(-0.016,0.0311)	0.53
TNF-related apoptosis inducing ligand	TRAIL	Maximum likelihood	9	0.0076(-0.0159,0.0311)	0.53
TNF-related apoptosis inducing ligand	TRAIL	MR Egger	9	-0.0251(-0.0903,0.04)	0.47
TNF-related apoptosis inducing ligand	TRAIL	Weighted median	9	-0.0018(-0.0321,0.0284)	0.91
Tumor necrosis factor-beta	TNFb	Inverse variance weighted	7	-0.064(-0.1546,0.0266)	0.17
Tumor necrosis factor-beta	TNFb	cML-MA-BIC	7	-0.0705(-0.138,-0.0031)	0.04
Tumor necrosis factor-beta	TNFb	Maximum likelihood	7	-0.0685(-0.1347,-0.0023)	0.042
Tumor necrosis factor-beta	TNFb	MR Egger	7	0.2821(-0.3414,0.9055)	0.42
Tumor necrosis factor-beta	TNFb	Weighted median	7	-0.0617(-0.1513,0.0279)	0.18
Tumor necrosis factor-alpha	TNFa	Inverse variance weighted	9	0.0009(-0.0344,0.0363)	0.96
Tumor necrosis factor-alpha	TNFa	cML-MA-BIC	9	0.001(-0.0346,0.0365)	0.96
Tumor necrosis factor-alpha	TNFa	Maximum likelihood	9	0.001(-0.0346,0.0365)	0.96
Tumor necrosis factor-alpha	TNFa	MR Egger	9	0.0167(-0.0816,0.1151)	0.75
Tumor necrosis factor-alpha	TNFa	Weighted median	9	0.0061(-0.0379,0.05)	0.79
Stromal cell-derived factor-1 alpha (CXCL12)	SDF1a	Inverse variance weighted	10	0.0046(-0.0185,0.0277)	0.7
Stromal cell-derived factor-1 alpha (CXCL12)	SDF1a	cML-MA-BIC	10	0.0048(-0.0187,0.0284)	0.69
Stromal cell-derived factor-1 alpha (CXCL12)	SDF1a	Maximum likelihood	10	0.0048(-0.0187,0.0283)	0.69
Stromal cell-derived factor-1 alpha (CXCL12)	SDF1a	MR Egger	10	-0.0184(-0.0767,0.0399)	0.55
Stromal cell-derived factor-1 alpha (CXCL12)	SDF1a	Weighted median	10	0.0001(-0.0308,0.0309)	1
Stem cell growth factor beta	SCGFb	Inverse variance weighted	9	-0.0256(-0.0634,0.0121)	0.18
Stem cell growth factor beta	SCGFb	cML-MA-BIC	9	-0.0271(-0.0624,0.0083)	0.13
Stem cell growth factor beta	SCGFb	Maximum likelihood	9	-0.0266(-0.0618,0.0086)	0.14
Stem cell growth factor beta	SCGFb	MR Egger	9	-0.0318(-0.1447,0.0811)	0.6
Stem cell growth factor beta	SCGFb	Weighted median	9	-0.0141(-0.0625,0.0344)	0.57
Stem cell factor	SCF	Inverse variance weighted	10	-0.0018(-0.0241,0.0205)	0.88
Stem cell factor	SCF	cML-MA-BIC	10	-0.0018(-0.0243,0.0207)	0.88
Stem cell factor	SCF	Maximum likelihood	10	-0.0018(-0.0243,0.0207)	0.88
Stem cell factor	SCF	MR Egger	10	-0.0057(-0.0623,0.051)	0.85
Stem cell factor	SCF	Weighted median	10	-0.0029(-0.0311,0.0252)	0.84
Interleukin-16	IL-16	Inverse variance weighted	9	0.0046(-0.0304,0.0397)	0.8
Interleukin-16	IL-16	cML-MA-BIC	9	0.0047(-0.0306,0.0401)	0.79
Interleukin-16	IL-16	Maximum likelihood	9	0.0047(-0.0306,0.04)	0.8
Interleukin-16	IL-16	MR Egger	9	0.0193(-0.0784,0.1169)	0.71
Interleukin-16	IL-16	Weighted median	9	0.015(-0.0277,0.0577)	0.49
Regulated on Activation, Normal T Cell Expressed and Secreted (CCL5)	RANTES	Inverse variance weighted	9	-0.0236(-0.0592,0.0121)	0.2
Regulated on Activation, Normal T Cell Expressed and Secreted (CCL5)	RANTES	cML-MA-BIC	9	-0.0241(-0.0605,0.0122)	0.19
Regulated on Activation, Normal T Cell Expressed and Secreted (CCL5)	RANTES	Maximum likelihood	9	-0.0242(-0.0606,0.0121)	0.19
Regulated on Activation, Normal T Cell Expressed and Secreted (CCL5)	RANTES	MR Egger	9	0.022(-0.0782,0.1223)	0.68
Regulated on Activation, Normal T Cell Expressed and Secreted (CCL5)	RANTES	Weighted median	9	-0.0233(-0.067,0.0204)	0.3
Platelet derived growth factor BB	PDGFbb	Inverse variance weighted	10	0.0152(-0.0072,0.0375)	0.18
Platelet derived growth factor BB	PDGFbb	cML-MA-BIC	10	0.0154(-0.0073,0.038)	0.18
Platelet derived growth factor BB	PDGFbb	Maximum likelihood	10	0.0155(-0.0071,0.0381)	0.18
Platelet derived growth factor BB	PDGFbb	MR Egger	10	0.0058(-0.051,0.0627)	0.85
Platelet derived growth factor BB	PDGFbb	Weighted median	10	0.0101(-0.0185,0.0387)	0.49
Macrophage inflammatory protein-1β (CCL4)	MIP1b	Inverse variance weighted	10	-0.0152(-0.0394,0.0089)	0.22
Macrophage inflammatory protein-1β (CCL4)	MIP1b	cML-MA-BIC	10	-0.0161(-0.0392,0.007)	0.17
Macrophage inflammatory protein-1β (CCL4)	MIP1b	Maximum likelihood	10	-0.0159(-0.0388,0.0071)	0.18
Macrophage inflammatory protein-1β (CCL4)	MIP1b	MR Egger	10	-0.0537(-0.112,0.0046)	0.11
Macrophage inflammatory protein-1β (CCL4)	MIP1b	Weighted median	10	-0.0294(-0.0589,0)	0.05
Macrophage inflammatory protein-1α (CCL3)	MIP1a	Inverse variance weighted	9	0.0209(-0.0142,0.0559)	0.24
Macrophage inflammatory protein-1α (CCL3)	MIP1a	cML-MA-BIC	9	0.0211(-0.0144,0.0566)	0.24
Macrophage inflammatory protein-1α (CCL3)	MIP1a	Maximum likelihood	9	0.0213(-0.0142,0.0568)	0.24
Macrophage inflammatory protein-1α (CCL3)	MIP1a	MR Egger	9	-0.0001(-0.098,0.0978)	1
Macrophage inflammatory protein-1α (CCL3)	MIP1a	Weighted median	9	0.0124(-0.03,0.0547)	0.57
Monokine induced by interferon-gamma (CXCL9)	MIG	Inverse variance weighted	9	-0.0141(-0.062,0.0337)	0.56
Monokine induced by interferon-gamma (CXCL9)	MIG	cML-MA-BIC	9	-0.0156(-0.0514,0.0202)	0.39
Monokine induced by interferon-gamma (CXCL9)	MIG	Maximum likelihood	9	-0.0148(-0.0502,0.0207)	0.41
Monokine induced by interferon-gamma (CXCL9)	MIG	MR Egger	9	0.0025(-0.1401,0.1451)	0.97
Monokine induced by interferon-gamma (CXCL9)	MIG	Weighted median	9	-0.0298(-0.0798,0.0202)	0.24
Macrophage colony-stimulating factor	MCSF	Inverse variance weighted	9	-0.0071(-0.0495,0.0352)	0.74
Macrophage colony-stimulating factor	MCSF	cML-MA-BIC	9	-0.0072(-0.0503,0.0358)	0.74
Macrophage colony-stimulating factor	MCSF	Maximum likelihood	9	-0.0073(-0.0503,0.0356)	0.74
Macrophage colony-stimulating factor	MCSF	MR Egger	9	0.0423(-0.0798,0.1644)	0.52
Macrophage colony-stimulating factor	MCSF	Weighted median	9	-0.0016(-0.0542,0.051)	0.95
Monocyte chemotactic protein-3 (CCL7)	MCP3	Inverse variance weighted	9	-0.033(-0.1041,0.0382)	0.36
Monocyte chemotactic protein-3 (CCL7)	MCP3	cML-MA-BIC	9	-0.0348(-0.0997,0.0301)	0.29
Monocyte chemotactic protein-3 (CCL7)	MCP3	Maximum likelihood	9	-0.0344(-0.0991,0.0303)	0.3
Monocyte chemotactic protein-3 (CCL7)	MCP3	MR Egger	9	0.0128(-0.1985,0.2241)	0.91
Monocyte chemotactic protein-3 (CCL7)	MCP3	Weighted median	9	-0.0509(-0.1382,0.0363)	0.25
Monocyte chemotactic protein-1 (CCL2)	MCP1	Inverse variance weighted	10	-0.0024(-0.0279,0.0231)	0.85
Monocyte chemotactic protein-1 (CCL2)	MCP1	cML-MA-BIC	10	-0.0021(-0.0254,0.0213)	0.86
Monocyte chemotactic protein-1 (CCL2)	MCP1	Maximum likelihood	10	-0.0025(-0.0255,0.0205)	0.83
Monocyte chemotactic protein-1 (CCL2)	MCP1	MR Egger	10	0.0302(-0.034,0.0944)	0.38
Monocyte chemotactic protein-1 (CCL2)	MCP1	Weighted median	10	-0.0055(-0.0356,0.0246)	0.72
Interleukin-12p70	IL-12p70	Inverse variance weighted	10	0.014(-0.0147,0.0426)	0.34
Interleukin-12p70	IL-12p70	cML-MA-BIC	10	0.0124(-0.0126,0.0373)	0.33
Interleukin-12p70	IL-12p70	Maximum likelihood	10	0.0147(-0.0085,0.0379)	0.21
Interleukin-12p70	IL-12p70	MR Egger	10	0.0012(-0.0751,0.0776)	0.98
Interleukin-12p70	IL-12p70	Weighted median	10	0.0015(-0.0279,0.0309)	0.92
Interferon gamma-induced protein 10 (CXCL10)	IP10	Inverse variance weighted	9	-0.0058(-0.0456,0.034)	0.77
Interferon gamma-induced protein 10 (CXCL10)	IP10	cML-MA-BIC	9	-0.0063(-0.0414,0.0289)	0.73
Interferon gamma-induced protein 10 (CXCL10)	IP10	Maximum likelihood	9	-0.0061(-0.0412,0.029)	0.73
Interferon gamma-induced protein 10 (CXCL10)	IP10	MR Egger	9	-0.0228(-0.1408,0.0953)	0.72
Interferon gamma-induced protein 10 (CXCL10)	IP10	Weighted median	9	-0.0225(-0.0713,0.0262)	0.36
Interleukin-18	IL-18	Inverse variance weighted	10	-0.0081(-0.0504,0.0341)	0.71
Interleukin-18	IL-18	cML-MA-BIC	10	-0.0065(-0.0421,0.0291)	0.72
Interleukin-18	IL-18	Maximum likelihood	10	-0.0085(-0.043,0.026)	0.63
Interleukin-18	IL-18	MR Egger	10	-0.0499(-0.1635,0.0636)	0.41
Interleukin-18	IL-18	Weighted median	10	0.0108(-0.0334,0.055)	0.63
Interleukin-17	IL-17	Inverse variance weighted	10	-0.0011(-0.0242,0.022)	0.92
Interleukin-17	IL-17	cML-MA-BIC	10	-0.0012(-0.0245,0.0222)	0.92
Interleukin-17	IL-17	Maximum likelihood	10	-0.0011(-0.0244,0.0222)	0.92
Interleukin-17	IL-17	MR Egger	10	0.0026(-0.0559,0.0612)	0.93
Interleukin-17	IL-17	Weighted median	10	-0.0078(-0.0377,0.0221)	0.61
Interleukin-13	IL-13	Inverse variance weighted	9	0.025(-0.0169,0.0669)	0.24
Interleukin-13	IL-13	cML-MA-BIC	9	0.0228(-0.0157,0.0613)	0.25
Interleukin-13	IL-13	Maximum likelihood	9	0.0251(-0.0109,0.061)	0.17
Interleukin-13	IL-13	MR Egger	9	0.0095(-0.1149,0.1339)	0.89
Interleukin-13	IL-13	Weighted median	9	-0.0027(-0.0461,0.0407)	0.9
Interleukin-10	IL-10	Inverse variance weighted	10	0.0077(-0.0155,0.031)	0.51
Interleukin-10	IL-10	cML-MA-BIC	10	0.0081(-0.0157,0.0318)	0.5
Interleukin-10	IL-10	Maximum likelihood	10	0.0078(-0.0158,0.0315)	0.52
Interleukin-10	IL-10	MR Egger	10	-0.0237(-0.0832,0.0359)	0.46
Interleukin-10	IL-10	Weighted median	10	-0.0007(-0.0319,0.0305)	0.96
Interleukin-8 (CXCL8)	IL-8	Inverse variance weighted	9	0.0209(-0.0141,0.0559)	0.24
Interleukin-8 (CXCL8)	IL-8	cML-MA-BIC	9	0.0213(-0.0143,0.0568)	0.24
Interleukin-8 (CXCL8)	IL-8	Maximum likelihood	9	0.0213(-0.0142,0.0567)	0.24
Interleukin-8 (CXCL8)	IL-8	MR Egger	9	0.028(-0.0701,0.1261)	0.59
Interleukin-8 (CXCL8)	IL-8	Weighted median	9	0.0113(-0.0343,0.0569)	0.63
Interleukin-6	IL-6	Inverse variance weighted	9	0.0072(-0.0166,0.0311)	0.55
Interleukin-6	IL-6	cML-MA-BIC	9	0.0076(-0.0162,0.0315)	0.53
Interleukin-6	IL-6	Maximum likelihood	9	0.0075(-0.0163,0.0313)	0.54
Interleukin-6	IL-6	MR Egger	9	0.0176(-0.0536,0.0888)	0.64
Interleukin-6	IL-6	Weighted median	9	0.002(-0.0286,0.0326)	0.9
Interleukin-1 receptor antagonist	IL1ra	Inverse variance weighted	9	0.0149(-0.0196,0.0495)	0.4
Interleukin-1 receptor antagonist	IL1ra	cML-MA-BIC	9	0.0148(-0.0206,0.0503)	0.41
Interleukin-1 receptor antagonist	IL1ra	Maximum likelihood	9	0.0154(-0.0197,0.0505)	0.39
Interleukin-1 receptor antagonist	IL1ra	MR Egger	9	0.0408(-0.0566,0.1382)	0.44
Interleukin-1 receptor antagonist	IL1ra	Weighted median	9	0.0132(-0.0302,0.0566)	0.55
Interleukin-1-beta	IL-1b	Inverse variance weighted	10	0.01(-0.023,0.0429)	0.55
Interleukin-1-beta	IL-1b	cML-MA-BIC	10	0.0107(-0.0172,0.0386)	0.45
Interleukin-1-beta	IL-1b	Maximum likelihood	10	0.0105(-0.0172,0.0383)	0.46
Interleukin-1-beta	IL-1b	MR Egger	10	0.0546(-0.0319,0.141)	0.25
Interleukin-1-beta	IL-1b	Weighted median	10	0.0055(-0.0305,0.0416)	0.76
Hepatocyte growth factor	HGF	Inverse variance weighted	9	0.0098(-0.0133,0.033)	0.41
Hepatocyte growth factor	HGF	cML-MA-BIC	9	0.0106(-0.0135,0.0348)	0.39
Hepatocyte growth factor	HGF	Maximum likelihood	9	0.0103(-0.0135,0.0342)	0.4
Hepatocyte growth factor	HGF	MR Egger	9	-0.0469(-0.1119,0.0182)	0.2
Hepatocyte growth factor	HGF	Weighted median	9	0.0192(-0.0122,0.0505)	0.23
Interleukin-9	IL-9	Inverse variance weighted	9	-0.007(-0.0441,0.0301)	0.71
Interleukin-9	IL-9	cML-MA-BIC	9	-0.0066(-0.0426,0.0294)	0.72
Interleukin-9	IL-9	Maximum likelihood	9	-0.0072(-0.0426,0.0282)	0.69
Interleukin-9	IL-9	MR Egger	9	0.0179(-0.0915,0.1273)	0.76
Interleukin-9	IL-9	Weighted median	9	0.0048(-0.041,0.0506)	0.84
Interleukin-7	IL-7	Inverse variance weighted	9	0.0301(-0.0056,0.0659)	0.1
Interleukin-7	IL-7	cML-MA-BIC	9	0.0308(-0.0058,0.0675)	0.1
Interleukin-7	IL-7	Maximum likelihood	9	0.031(-0.0056,0.0676)	0.1
Interleukin-7	IL-7	MR Egger	9	0.0198(-0.0807,0.1203)	0.71
Interleukin-7	IL-7	Weighted median	9	0.0311(-0.015,0.0773)	0.19
Interleukin-5	IL-5	Inverse variance weighted	9	0.0107(-0.0261,0.0474)	0.57
Interleukin-5	IL-5	cML-MA-BIC	9	0.0108(-0.026,0.0475)	0.57
Interleukin-5	IL-5	Maximum likelihood	9	0.0111(-0.0254,0.0476)	0.55
Interleukin-5	IL-5	MR Egger	9	-0.0108(-0.1184,0.0969)	0.85
Interleukin-5	IL-5	Weighted median	9	0.0081(-0.0384,0.0545)	0.73
Interleukin-4	IL-4	Inverse variance weighted	10	0.0084(-0.0142,0.031)	0.47
Interleukin-4	IL-4	cML-MA-BIC	10	0.0085(-0.0143,0.0312)	0.47
Interleukin-4	IL-4	Maximum likelihood	10	0.0085(-0.0143,0.0312)	0.47
Interleukin-4	IL-4	MR Egger	10	0.0098(-0.0475,0.0672)	0.75
Interleukin-4	IL-4	Weighted median	10	0.0092(-0.0182,0.0365)	0.51
Interleukin-2 receptor, alpha subunit	IL2ra	Inverse variance weighted	9	-0.0203(-0.0617,0.0211)	0.34
Interleukin-2 receptor, alpha subunit	IL2ra	cML-MA-BIC	9	-0.0216(-0.057,0.0137)	0.23
Interleukin-2 receptor, alpha subunit	IL2ra	Maximum likelihood	9	-0.0214(-0.0565,0.0138)	0.23
Interleukin-2 receptor, alpha subunit	IL2ra	MR Egger	9	-0.0139(-0.1378,0.1101)	0.83
Interleukin-2 receptor, alpha subunit	IL2ra	Weighted median	9	-0.0128(-0.0609,0.0352)	0.6
Interleukin-2	IL-2	Inverse variance weighted	9	0.0221(-0.0131,0.0574)	0.22
Interleukin-2	IL-2	cML-MA-BIC	9	0.0226(-0.0132,0.0584)	0.22
Interleukin-2	IL-2	Maximum likelihood	9	0.0222(-0.0135,0.0579)	0.22
Interleukin-2	IL-2	MR Egger	9	0.0308(-0.0682,0.1298)	0.56
Interleukin-2	IL-2	Weighted median	9	0.0317(-0.0131,0.0765)	0.17
Interferon-gamma	IFNg	Inverse variance weighted	10	0.005(-0.0183,0.0282)	0.67
Interferon-gamma	IFNg	cML-MA-BIC	10	0.005(-0.0186,0.0285)	0.68
Interferon-gamma	IFNg	Maximum likelihood	10	0.0051(-0.0184,0.0285)	0.67
Interferon-gamma	IFNg	MR Egger	10	-0.0056(-0.0649,0.0537)	0.86
Interferon-gamma	IFNg	Weighted median	10	0.0025(-0.0259,0.031)	0.86
Growth regulated oncogene-α (CXCL1)	GROa	Inverse variance weighted	9	-0.0055(-0.0668,0.0557)	0.86
Growth regulated oncogene-α (CXCL1)	GROa	cML-MA-BIC	9	0.0133(-0.0292,0.0558)	0.54
Growth regulated oncogene-α (CXCL1)	GROa	Maximum likelihood	9	-0.0061(-0.0432,0.0309)	0.75
Growth regulated oncogene-α (CXCL1)	GROa	MR Egger	9	0.0399(-0.1389,0.2188)	0.67
Growth regulated oncogene-α (CXCL1)	GROa	Weighted median	9	0.0087(-0.0431,0.0604)	0.74
Granulocyte colony-stimulating factor	GCSF	Inverse variance weighted	10	0.0202(-0.0027,0.043)	0.08
Granulocyte colony-stimulating factor	GCSF	cML-MA-BIC	10	0.0212(-0.0026,0.045)	0.08
Granulocyte colony-stimulating factor	GCSF	Maximum likelihood	10	0.0211(-0.0026,0.0447)	0.08
Granulocyte colony-stimulating factor	GCSF	MR Egger	10	-0.0046(-0.0625,0.0533)	0.88
Granulocyte colony-stimulating factor	GCSF	Weighted median	10	0.0193(-0.0121,0.0507)	0.23
Basic fibroblast growth factor	bFGF	Inverse variance weighted	10	0.0176(-0.0057,0.0409)	0.14
Basic fibroblast growth factor	bFGF	cML-MA-BIC	10	0.018(-0.0058,0.0418)	0.14
Basic fibroblast growth factor	bFGF	Maximum likelihood	10	0.0179(-0.0059,0.0416)	0.14
Basic fibroblast growth factor	bFGF	MR Egger	10	0.0084(-0.0508,0.0676)	0.79
Basic fibroblast growth factor	bFGF	Weighted median	10	0.0185(-0.011,0.0481)	0.22
Eotaxin (CCL11)	Eotaxin	Inverse variance weighted	10	0.013(-0.0095,0.0356)	0.26
Eotaxin (CCL11)	Eotaxin	cML-MA-BIC	10	0.0132(-0.0096,0.0359)	0.26
Eotaxin (CCL11)	Eotaxin	Maximum likelihood	10	0.0133(-0.0095,0.036)	0.25
Eotaxin (CCL11)	Eotaxin	MR Egger	10	0.002(-0.0554,0.0593)	0.95
Eotaxin (CCL11)	Eotaxin	Weighted median	10	0.0164(-0.0116,0.0443)	0.25
MR, Mendelian randomization; POI, primary ovarian insufficiency; SNP, single nucleotide polymorphism; OR, odds ratio; CI, confidence interval; IVW, inverse variance weighted; ML, maximum likelihood.

## Sheet: sheet10
Table S10 The heterogeneity of POI instrumental variables (POI on Systemic inflammatory regulators).
Systemic inflammatory regulators (Outcome)	Abbreviation	Cochran's Q	df	P-value	I2(%)
Cutaneous T-cell attracting (CCL27)	CTACK	7.994	8	0.434	0
Beta nerve growth factor	bNGF	5.702	8	0.681	0
Vascular endothelial growth factor	VEGF	11.859	9	0.221	24.11
Macrophage migration inhibitory factor (glycosylation-inhibiting factor)	MIF	7.65	8	0.468	0
TNF-related apoptosis inducing ligand	TRAIL	4.28	8	0.831	0
Tumor necrosis factor-beta	TNFb	12.555	6	0.051	52.21
Tumor necrosis factor-alpha	TNFa	2.646	8	0.955	0
Stromal cell-derived factor-1 alpha (CXCL12)	SDF1a	7.078	9	0.629	0
Stem cell growth factor beta	SCGFb	9.752	8	0.283	17.97
Stem cell factor	SCF	3.759	9	0.927	0
Interleukin-16	IL-16	3.253	8	0.918	0
Regulated on Activation, Normal T Cell Expressed and Secreted (CCL5)	RANTES	4.151	8	0.843	0
Platelet derived growth factor BB	PDGFbb	3.288	9	0.952	0
Macrophage inflammatory protein-1β (CCL4)	MIP1b	10.501	9	0.311	14.3
Macrophage inflammatory protein-1α (CCL3)	MIP1a	2.419	8	0.965	0
Monokine induced by interferon-gamma (CXCL9)	MIG	15.687	8	0.047	49
Macrophage colony-stimulating factor	MCSF	6.427	8	0.599	0
Monocyte chemotactic protein-3 (CCL7)	MCP3	10.168	8	0.253	21.32
Monocyte chemotactic protein-1 (CCL2)	MCP1	11.668	9	0.233	22.86
Interleukin-12p70	IL-12p70	14.714	9	0.099	38.83
Interferon gamma-induced protein 10 (CXCL10)	IP10	10.806	8	0.213	25.96
Interleukin-18	IL-18	14.146	9	0.117	36.38
Interleukin-17	IL-17	5.184	9	0.818	0
Interleukin-13	IL-13	11.536	8	0.173	30.65
Interleukin-10	IL-10	6.917	9	0.646	0
Interleukin-8 (CXCL8)	IL-8	4.119	8	0.846	0
Interleukin-6	IL-6	8.372	8	0.398	4.44
Interleukin-1 receptor antagonist	IL1ra	7.379	8	0.496	0
Interleukin-1-beta	IL-1b	13.473	9	0.142	33.2
Hepatocyte growth factor	HGF	7.926	8	0.441	0
Interleukin-9	IL-9	9.219	8	0.324	13.23
Interleukin-7	IL-7	5.834	8	0.666	0
Interleukin-5	IL-5	8.437	8	0.392	5.18
Interleukin-4	IL-4	1.847	9	0.994	0
Interleukin-2 receptor, alpha subunit	IL2ra	11.732	8	0.164	31.81
Interleukin-2	IL-2	5.166	8	0.74	0
Interferon-gamma	IFNg	5.213	9	0.815	0
Growth regulated oncogene-α (CXCL1)	GROa	24.523	8	0.002	67.38
Granulocyte colony-stimulating factor	GCSF	7.422	9	0.593	0
Basic fibroblast growth factor	bFGF	4.242	9	0.895	0
Eotaxin (CCL11)	Eotaxin	2.512	9	0.981	0
Df, degree of freedom; POI, primary ovarian insufficiency.

[truncated: 4 more sheets: sheet11, sheet12, sheet13, Sheet14]
